# Supplementary material for: Comparative Chloroplast Genomics and Phylogenetic Analysis of Thuniopsis and Closely Related Genera within Coelogyninae (Orchidaceae)
Source: Front Genet. 2022 Mar 24;13:850201. doi: 10.3389/fgene.2022.850201 (PMC8987740; doi:10.3389/fgene.2022.850201)
Supplement: Supplementary file 2 [file Table2.XLSX]

## Sheet: L01-05.chips
Table S2. The ENC values of the coding genes in the cp genomes of Thunia alba (L01 and L02) and Thuniopsis cleistogama (L03, L04 and L05).
gene	L01	L02	L03	L04	L05
psbA	43.105	43.105	43.469	43.469	43.469
matK	45.708	45.708	45.523	45.523	45.523
rps16	42.017	42.017	41.554	41.554	41.554
psbK	33.448	33.448	35.903	35.903	35.903
psbI	33.047	33.047	33.047	33.047	33.047
atpA	44.201	44.201	44.235	44.235	44.235
atpF	43.41	43.41	42.742	42.742	42.742
atpH	44.932	44.932	46.218	46.218	46.218
atpI	45.548	45.548	46.368	46.368	46.368
rps2	47.53	47.53	47.471	47.471	47.471
rpoC2	49.038	49.038	49.262	49.262	49.262
rpoC1	49.395	49.395	49.766	49.766	49.766
rpoB	48.243	48.243	48.909	48.909	48.909
petN	31.218	31.218	30.698	30.698	30.698
psbM	48.833	48.833	48.833	48.833	48.833
psbD	42.682	42.682	42.517	42.517	42.517
psbC	45.917	45.917	46.578	46.578	46.578
psbZ	45.805	45.805	46.471	46.471	46.471
rps14	42.035	42.035	41.956	41.956	41.956
psaB	50.409	50.409	49.969	49.969	49.969
psaA	50.145	50.145	51.275	51.275	51.275
ycf3	55.068	55.068	54.871	54.871	54.871
rps4	52.763	52.763	53.314	53.314	53.314
ndhJ	53.184	53.184	53.128	53.128	53.128
ndhK	50.474	50.474	51.922	51.922	51.922
ndhC	51.088	51.088	49.428	49.428	49.428
atpE	50.725	50.725	50.447	50.447	50.447
atpB	51.345	51.345	51.649	51.649	51.649
rbcL	47.487	47.487	48.232	48.232	48.232
accD	43.456	43.456	44.066	44.066	44.066
psaI	38.244	38.244	38.244	38.244	38.244
ycf4	53.07	53.07	51.483	51.483	51.483
cemA	49.305	49.305	49.934	49.934	49.934
petA	48.038	48.038	48.198	48.198	48.198
psbJ	36.358	36.358	36.358	36.358	36.358
psbL	51.846	51.846	51.846	51.846	51.846
psbF	61	61	61	61	61
psbE	48.504	48.504	48.868	48.868	48.868
petL	42.429	42.429	61	61	61
petG	40	40	40	40	40
psaJ	45.394	45.394	43.787	43.787	43.787
rpl33	52.876	52.876	53.209	53.209	53.209
rps18	37.006	37.006	38.653	38.653	38.653
rpl20	53.518	53.518	54.02	54.02	54.02
rps12	43.957	43.957	43.957	43.957	43.957
clpP	60.224	60.224	59.102	59.102	59.102
psbB	50.989	50.989	50.026	50.026	50.026
psbT	41.725	41.725	41.725	41.725	41.725
psbN	38.115	38.115	38.115	38.115	38.115
psbH	37.614	37.614	37.614	37.614	37.614
petB	42.697	42.697	43.228	43.228	43.228
petD	44.571	44.571	44.723	44.723	44.723
rpoA	50.769	50.769	51.645	51.645	51.645
rps11	43.979	43.979	50.47	50.47	50.47
rpl36	54.143	54.143	45.143	45.143	45.143
infA	40.438	40.438	40.438	40.438	40.438
rps8	42.361	42.361	42.105	42.105	42.105
rpl14	51.075	51.075	46.823	46.823	46.823
rpl16	41.393	41.393	41.32	41.32	41.32
rps3	44.979	44.979	44.297	44.297	44.297
rpl22	44.9	44.9	49.179	49.179	49.179
rps19	50.025	50.025	50.244	50.244	50.244
rpl2	51.316	51.316	50.775	50.775	50.775
rpl23	55.079	55.079	55.079	55.079	55.079
ycf2	53.214	53.214	53.23	53.23	53.23
ycf15	56.112	56.112	52.739	52.739	52.739
ndhB	47.44	47.44	47.554	47.554	47.554
rps7	47.567	47.567	47.567	47.567	47.567
ndhF	46.603	46.603	45.746	45.746	45.746
rpl32	37.106	37.106	37.73	37.73	37.73
ccsA	47.483	47.483	47.819	47.819	47.819
ndhD	47.514	47.514	47.845	47.845	47.845
psaC	58.145	58.145	57.148	57.148	57.148
ndhE	60.246	60.246	52.936	52.936	52.936
ndhG	44.223	44.223	44.561	44.561	44.561
ndhI	47.901	47.901	48.077	48.077	48.077
ndhA	43.413	43.413	43.148	43.148	43.148
ndhH	48.504	48.504	47.452	47.452	47.452
rps15	56.031	56.031	58.344	58.344	58.344
ycf1	47.275	47.241	47.565	47.565	47.565
