# Supplementary material for: Comparative Chloroplast Genomics and Phylogenetic Analysis of Thuniopsis and Closely Related Genera within Coelogyninae (Orchidaceae)
Source: Front Genet. 2022 Mar 24;13:850201. doi: 10.3389/fgene.2022.850201 (PMC8987740; doi:10.3389/fgene.2022.850201)
Supplement: Supplementary file 3 [file Table3.xlsx]

## Sheet: Sheet1
Table S3. The GC contents of three positions of codons (GC1, GC2 and GC3) in the cp genomes of Thunia alba (L01 and L02) and Thuniopsis cleistogama (L03, L04 and L05).
gene	L01-GC1	L02-GC1	L03-GC1	L04-GC1	L05-GC1	L01-GC2	L02-GC2	L03-GC2	L04-GC2	L05-GC2	L01-GC3	L02-GC3	L03-GC3	L04-GC3	L05-GC3
accD	0.374	0.374	0.3789	0.3789	0.3789	0.3698	0.3698	0.3644	0.3644	0.3644	0.2521	0.2521	0.2609	0.2609	0.2609
atpA	0.5492	0.5492	0.5433	0.5433	0.5433	0.4055	0.4055	0.4075	0.4075	0.4075	0.2441	0.2441	0.25	0.25	0.25
atpB	0.5591	0.5591	0.5611	0.5611	0.5611	0.4148	0.4148	0.4148	0.4148	0.4148	0.3206	0.3206	0.3206	0.3206	0.3206
atpE	0.5111	0.5111	0.5111	0.5111	0.5111	0.4222	0.4222	0.4222	0.4222	0.4222	0.2889	0.2889	0.2815	0.2815	0.2815
atpF	0.4696	0.4696	0.4649	0.4649	0.4649	0.3536	0.3536	0.3459	0.3459	0.3459	0.2818	0.2818	0.2865	0.2865	0.2865
atpH	0.6341	0.6341	0.6341	0.6341	0.6341	0.4878	0.4878	0.4878	0.4878	0.4878	0.1829	0.1829	0.1951	0.1951	0.1951
atpI	0.4879	0.4879	0.4879	0.4879	0.4879	0.3669	0.3669	0.3629	0.3629	0.3629	0.2581	0.2581	0.2621	0.2621	0.2621
ccsA	0.3385	0.3385	0.3333	0.3333	0.3333	0.3665	0.3665	0.3648	0.3648	0.3648	0.2919	0.2919	0.2987	0.2987	0.2987
cemA	0.4087	0.4087	0.4087	0.4087	0.4087	0.2696	0.2696	0.2739	0.2739	0.2739	0.3478	0.3478	0.3391	0.3391	0.3391
clpP	0.5931	0.5931	0.5931	0.5931	0.5931	0.3725	0.3725	0.3725	0.3725	0.3725	0.2892	0.2892	0.2941	0.2941	0.2941
infA	0.4615	0.4615	0.4615	0.4615	0.4615	0.359	0.359	0.359	0.359	0.359	0.2821	0.2821	0.2821	0.2821	0.2821
matK	0.3822	0.3822	0.3903	0.3903	0.3903	0.3147	0.3147	0.3126	0.3126	0.3126	0.2703	0.2703	0.2777	0.2777	0.2777
ndhA	0.4231	0.4231	0.4231	0.4231	0.4231	0.3764	0.3764	0.3764	0.3764	0.3764	0.2115	0.2115	0.2005	0.2005	0.2005
ndhB	0.4188	0.4188	0.4188	0.4188	0.4188	0.3973	0.3973	0.4012	0.4012	0.4012	0.3209	0.3209	0.3229	0.3229	0.3229
ndhC	0.4959	0.4959	0.4876	0.4876	0.4876	0.3471	0.3471	0.3471	0.3471	0.3471	0.2975	0.2975	0.2975	0.2975	0.2975
ndhD	0.4016	0.4016	0.4076	0.4076	0.4076	0.3757	0.3757	0.3757	0.3757	0.3757	0.2863	0.2863	0.2883	0.2883	0.2883
ndhE	0.4216	0.4216	0.4118	0.4118	0.4118	0.3333	0.3333	0.3333	0.3333	0.3333	0.3235	0.3235	0.3039	0.3039	0.3039
ndhF	0.3599	0.3599	0.3586	0.3586	0.3586	0.3692	0.3692	0.3745	0.3745	0.3745	0.255	0.255	0.2457	0.2457	0.2457
ndhG	0.3955	0.3955	0.4124	0.4124	0.4124	0.3559	0.3559	0.3559	0.3559	0.3559	0.2655	0.2655	0.2599	0.2599	0.2599
ndhH	0.4848	0.4848	0.4873	0.4873	0.4873	0.3579	0.3579	0.3579	0.3579	0.3579	0.2995	0.2995	0.2919	0.2919	0.2919
ndhI	0.3929	0.3929	0.3929	0.3929	0.3929	0.3512	0.3512	0.3512	0.3512	0.3512	0.2321	0.2321	0.2381	0.2381	0.2381
ndhJ	0.478	0.478	0.478	0.478	0.478	0.3836	0.3836	0.3836	0.3836	0.3836	0.3145	0.3145	0.3208	0.3208	0.3208
ndhK	0.4341	0.4341	0.4302	0.4302	0.4302	0.4147	0.4147	0.4186	0.4186	0.4186	0.314	0.314	0.314	0.314	0.314
petA	0.5389	0.5389	0.5421	0.5421	0.5421	0.3614	0.3614	0.3583	0.3583	0.3583	0.2648	0.2648	0.2679	0.2679	0.2679
petB	0.4815	0.4815	0.4815	0.4815	0.4815	0.4167	0.4167	0.412	0.412	0.412	0.2917	0.2917	0.3009	0.3009	0.3009
petD	0.5057	0.5057	0.5057	0.5057	0.5057	0.3736	0.3736	0.3736	0.3736	0.3736	0.2759	0.2759	0.2816	0.2816	0.2816
petG	0.4737	0.4737	0.4737	0.4737	0.4737	0.3158	0.3158	0.3158	0.3158	0.3158	0.2368	0.2368	0.2368	0.2368	0.2368
petL	0.375	0.375	0.375	0.375	0.375	0.4375	0.4375	0.4375	0.4375	0.4375	0.1562	0.1562	0.1875	0.1875	0.1875
petN	0.5	0.5	0.5	0.5	0.5	0.4333	0.4333	0.4333	0.4333	0.4333	0.3333	0.3333	0.3	0.3	0.3
psaA	0.5246	0.5246	0.5233	0.5233	0.5233	0.4341	0.4341	0.4341	0.4341	0.4341	0.3276	0.3276	0.3382	0.3382	0.3382
psaB	0.4816	0.4816	0.4816	0.4816	0.4816	0.4299	0.4299	0.4286	0.4286	0.4286	0.3388	0.3388	0.3347	0.3347	0.3347
psaC	0.439	0.439	0.439	0.439	0.439	0.5366	0.5366	0.5366	0.5366	0.5366	0.2805	0.2805	0.2927	0.2927	0.2927
psaI	0.4324	0.4324	0.4324	0.4324	0.4324	0.2973	0.2973	0.2973	0.2973	0.2973	0.3514	0.3514	0.3514	0.3514	0.3514
psaJ	0.4	0.4	0.4	0.4	0.4	0.4667	0.4667	0.4667	0.4667	0.4667	0.3111	0.3111	0.2889	0.2889	0.2889
psbA	0.4944	0.4944	0.4944	0.4944	0.4944	0.435	0.435	0.4379	0.4379	0.4379	0.3362	0.3362	0.3418	0.3418	0.3418
psbB	0.5403	0.5403	0.5403	0.5403	0.5403	0.4617	0.4617	0.4617	0.4617	0.4617	0.3301	0.3301	0.3242	0.3242	0.3242
psbC	0.5359	0.5359	0.5359	0.5359	0.5359	0.4599	0.4599	0.462	0.462	0.462	0.3376	0.3376	0.3418	0.3418	0.3418
psbD	0.5254	0.5254	0.5254	0.5254	0.5254	0.4322	0.4322	0.4322	0.4322	0.4322	0.3079	0.3079	0.3107	0.3107	0.3107
psbE	0.4286	0.4286	0.4286	0.4286	0.4286	0.4643	0.4643	0.4643	0.4643	0.4643	0.3214	0.3214	0.3214	0.3214	0.3214
psbF	0.475	0.475	0.475	0.475	0.475	0.45	0.45	0.45	0.45	0.45	0.325	0.325	0.325	0.325	0.325
psbH	0.4189	0.4189	0.4189	0.4189	0.4189	0.4865	0.4865	0.4865	0.4865	0.4865	0.2162	0.2162	0.2162	0.2162	0.2162
psbI	0.4865	0.4865	0.4865	0.4865	0.4865	0.2973	0.2973	0.2973	0.2973	0.2973	0.3243	0.3243	0.3243	0.3243	0.3243
psbJ	0.3902	0.3902	0.3902	0.3902	0.3902	0.5122	0.5122	0.5122	0.5122	0.5122	0.3902	0.3902	0.3902	0.3902	0.3902
psbK	0.3548	0.3548	0.3548	0.3548	0.3548	0.3226	0.3226	0.3387	0.3387	0.3387	0.371	0.371	0.371	0.371	0.371
psbL	0.359	0.359	0.359	0.359	0.359	0.2564	0.2564	0.2564	0.2564	0.2564	0.2821	0.2821	0.2821	0.2821	0.2821
psbM	0.4286	0.4286	0.4286	0.4286	0.4286	0.2571	0.2571	0.2571	0.2571	0.2571	0.3429	0.3429	0.3429	0.3429	0.3429
psbN	0.5	0.5	0.5	0.5	0.5	0.4318	0.4318	0.4318	0.4318	0.4318	0.4091	0.4091	0.4091	0.4091	0.4091
psbT	0.3824	0.3824	0.3824	0.3824	0.3824	0.3529	0.3529	0.3529	0.3529	0.3529	0.2353	0.2353	0.2059	0.2059	0.2059
psbZ	0.381	0.381	0.381	0.381	0.381	0.4127	0.4127	0.4127	0.4127	0.4127	0.2222	0.2222	0.2063	0.2063	0.2063
rbcL	0.5738	0.5738	0.5738	0.5738	0.5738	0.4283	0.4283	0.4304	0.4304	0.4304	0.2931	0.2931	0.2931	0.2931	0.2931
rpl14	0.5122	0.5122	0.5285	0.5285	0.5285	0.3577	0.3577	0.3577	0.3577	0.3577	0.2764	0.2764	0.2764	0.2764	0.2764
rpl16	0.5147	0.5147	0.5147	0.5147	0.5147	0.5368	0.5368	0.5294	0.5294	0.5294	0.2647	0.2647	0.2647	0.2647	0.2647
rpl20	0.3672	0.3672	0.3667	0.3667	0.3667	0.3984	0.3984	0.4333	0.4333	0.4333	0.2812	0.2812	0.3167	0.3167	0.3167
rpl22	0.4202	0.4202	0.4286	0.4286	0.4286	0.3529	0.3529	0.3529	0.3529	0.3529	0.2353	0.2353	0.2437	0.2437	0.2437
rpl23	0.4255	0.4255	0.4255	0.4255	0.4255	0.4043	0.4043	0.4043	0.4043	0.4043	0.3085	0.3085	0.3085	0.3085	0.3085
rpl2	0.5092	0.5092	0.5092	0.5092	0.5092	0.4982	0.4982	0.4945	0.4945	0.4945	0.3297	0.3297	0.3223	0.3223	0.3223
rpl32	0.3621	0.3621	0.3621	0.3621	0.3621	0.4138	0.4138	0.3966	0.3966	0.3966	0.1897	0.1897	0.1897	0.1897	0.1897
rpl33	0.3731	0.3731	0.3582	0.3582	0.3582	0.3731	0.3731	0.3881	0.3881	0.3881	0.3134	0.3134	0.3134	0.3134	0.3134
rpl36	0.3947	0.3947	0.3947	0.3947	0.3947	0.4737	0.4737	0.4737	0.4737	0.4737	0.3421	0.3421	0.3684	0.3684	0.3684
rpoA	0.4543	0.4543	0.4513	0.4513	0.4513	0.3481	0.3481	0.3481	0.3481	0.3481	0.2891	0.2891	0.2979	0.2979	0.2979
rpoB	0.4939	0.4939	0.4986	0.4986	0.4986	0.3847	0.3847	0.3847	0.3847	0.3847	0.281	0.281	0.2848	0.2848	0.2848
rpoC1	0.5044	0.5044	0.5051	0.5051	0.5051	0.3801	0.3801	0.3803	0.3803	0.3803	0.2997	0.2997	0.301	0.301	0.301
rpoC2	0.4707	0.4707	0.4649	0.4649	0.4649	0.3744	0.3744	0.3715	0.3715	0.3715	0.2773	0.2773	0.2759	0.2759	0.2759
rps11	0.5324	0.5324	0.5324	0.5324	0.5324	0.518	0.518	0.518	0.518	0.518	0.223	0.223	0.259	0.259	0.259
rps12	0.5242	0.5242	0.5242	0.5242	0.5242	0.4839	0.4839	0.4839	0.4839	0.4839	0.2581	0.2581	0.2581	0.2581	0.2581
rps14	0.4455	0.4455	0.4554	0.4554	0.4554	0.4653	0.4653	0.4653	0.4653	0.4653	0.297	0.297	0.297	0.297	0.297
rps15	0.4176	0.4176	0.4066	0.4066	0.4066	0.3077	0.3077	0.3077	0.3077	0.3077	0.2418	0.2418	0.2637	0.2637	0.2637
rps16	0.4896	0.4896	0.4688	0.4688	0.4688	0.3646	0.3646	0.3438	0.3438	0.3438	0.1771	0.1771	0.1771	0.1771	0.1771
rps18	0.3529	0.3529	0.3725	0.3725	0.3725	0.451	0.451	0.4314	0.4314	0.4314	0.2843	0.2843	0.2745	0.2745	0.2745
rps19	0.4409	0.4409	0.4516	0.4516	0.4516	0.4086	0.4086	0.4086	0.4086	0.4086	0.3333	0.3333	0.3333	0.3333	0.3333
rps2	0.443	0.443	0.443	0.443	0.443	0.4135	0.4135	0.4177	0.4177	0.4177	0.2869	0.2869	0.2827	0.2827	0.2827
rps3	0.4475	0.4475	0.4475	0.4475	0.4475	0.3425	0.3425	0.3333	0.3333	0.3333	0.242	0.242	0.2466	0.2466	0.2466
rps4	0.4851	0.4851	0.4901	0.4901	0.4901	0.3861	0.3861	0.3812	0.3812	0.3812	0.2871	0.2871	0.2921	0.2921	0.2921
rps7	0.5385	0.5385	0.5385	0.5385	0.5385	0.4551	0.4551	0.4551	0.4551	0.4551	0.2372	0.2372	0.2372	0.2372	0.2372
rps8	0.4091	0.4091	0.4015	0.4015	0.4015	0.3788	0.3788	0.3712	0.3712	0.3712	0.2273	0.2273	0.2197	0.2197	0.2197
ycf15	0.4744	0.4744	0.4615	0.4615	0.4615	0.5	0.5	0.5128	0.5128	0.5128	0.4487	0.4487	0.4359	0.4359	0.4359
ycf1	0.3675	0.3673	0.3658	0.3658	0.3658	0.2786	0.2789	0.2764	0.2764	0.2764	0.264	0.2639	0.2656	0.2656	0.2656
ycf2	0.4264	0.4264	0.4252	0.4252	0.4252	0.3515	0.3515	0.3504	0.3504	0.3504	0.3779	0.3779	0.3761	0.3761	0.3761
ycf3	0.4734	0.4734	0.4734	0.4734	0.4734	0.4024	0.4024	0.3964	0.3964	0.3964	0.2663	0.2663	0.2663	0.2663	0.2663
ycf4	0.4541	0.4541	0.4541	0.4541	0.4541	0.427	0.427	0.4216	0.4216	0.4216	0.3514	0.3514	0.3514	0.3514	0.3514
