# Supplementary material for: Comparative Chloroplast Genomics and Phylogenetic Analysis of Thuniopsis and Closely Related Genera within Coelogyninae (Orchidaceae)
Source: Front Genet. 2022 Mar 24;13:850201. doi: 10.3389/fgene.2022.850201 (PMC8987740; doi:10.3389/fgene.2022.850201)
Supplement: Supplementary file 5 [file Table4.XLSX]

## Sheet: SSR.sta
Table S4. Simple sequence repeats (SSRs) detected in the cp genomes from three Thuniopsis cleistogama individuals and two Thunia alba individuals.
Taxa	Gene ID	SSR nr	SSR type	SSR size	start	end
Thunia alba_L01	1	p1	(T)10	10	1411	1420
Thunia alba_L01	2	p1	(A)11	11	4608	4618
Thunia alba_L01	3	p4	(ATAG)5	20	5329	5348
Thunia alba_L01	4	p1	(A)10	10	6405	6414
Thunia alba_L01	5	p1	(A)10	10	7097	7106
Thunia alba_L01	6	p2	(TA)8	16	9103	9118
Thunia alba_L01	7	p1	(A)10	10	9580	9589
Thunia alba_L01	8	p1	(T)12	12	12463	12474
Thunia alba_L01	9	p1	(A)10	10	13257	13266
Thunia alba_L01	10	p1	(T)14	14	14190	14203
Thunia alba_L01	11	p2	(AT)6	12	28935	28946
Thunia alba_L01	12	p1	(A)11	11	33630	33640
Thunia alba_L01	13	p1	(A)10	10	33781	33790
Thunia alba_L01	14	p1	(A)10	10	37382	37391
Thunia alba_L01	15	p1	(A)10	10	43999	44008
Thunia alba_L01	16	p1	(T)10	10	50201	50210
Thunia alba_L01	17	p1	(A)10	10	52234	52243
Thunia alba_L01	18	p1	(T)11	11	64758	64768
Thunia alba_L01	19	p2	(TA)6	12	65235	65246
Thunia alba_L01	20	p1	(A)10	10	67220	67229
Thunia alba_L01	21	p1	(T)14	14	67502	67515
Thunia alba_L01	22	p1	(T)11	11	72747	72757
Thunia alba_L01	23	p1	(T)10	10	73183	73192
Thunia alba_L01	24	p1	(T)10	10	73437	73446
Thunia alba_L01	25	p1	(T)10	10	76461	76470
Thunia alba_L01	26	p1	(A)10	10	78268	78277
Thunia alba_L01	27	p1	(T)15	15	79667	79681
Thunia alba_L01	28	p1	(T)10	10	85742	85751
Thunia alba_L01	29	p1	(A)10	10	86087	86096
Thunia alba_L01	30	p1	(T)10	10	103879	103888
Thunia alba_L01	31	p1	(A)10	10	116983	116992
Thunia alba_L01	32	p1	(A)10	10	125238	125247
Thunia alba_L01	33	p1	(T)10	10	129176	129185
Thunia alba_L01	34	c	(T)10attttttggagttctttataaataggttc(A)10	49	131117	131165
Thunia alba_L01	35	p1	(T)10	10	132570	132579
Thunia alba_L01	36	p1	(A)12	12	132731	132742
Thunia alba_L01	37	p1	(A)10	10	142973	142982
Thunia alba_L02	1	p1	(T)10	10	1411	1420
Thunia alba_L02	2	p1	(A)11	11	4608	4618
Thunia alba_L02	3	p4	(ATAG)5	20	5329	5348
Thunia alba_L02	4	p1	(A)10	10	6405	6414
Thunia alba_L02	5	p1	(A)10	10	7097	7106
Thunia alba_L02	6	p2	(TA)8	16	9103	9118
Thunia alba_L02	7	p1	(A)10	10	9580	9589
Thunia alba_L02	8	p1	(T)11	11	12463	12473
Thunia alba_L02	9	p1	(A)11	11	13256	13266
Thunia alba_L02	10	p1	(T)14	14	14190	14203
Thunia alba_L02	11	p2	(AT)6	12	28935	28946
Thunia alba_L02	12	p1	(A)11	11	33630	33640
Thunia alba_L02	13	p1	(A)10	10	33781	33790
Thunia alba_L02	14	p1	(A)10	10	37382	37391
Thunia alba_L02	15	p1	(A)10	10	43999	44008
Thunia alba_L02	16	p1	(T)10	10	50201	50210
Thunia alba_L02	17	p1	(A)10	10	52234	52243
Thunia alba_L02	18	p1	(T)10	10	56731	56740
Thunia alba_L02	19	p1	(T)11	11	65070	65080
Thunia alba_L02	20	p2	(TA)6	12	65547	65558
Thunia alba_L02	21	p1	(A)10	10	67532	67541
Thunia alba_L02	22	p1	(T)14	14	67814	67827
Thunia alba_L02	23	p1	(T)10	10	73059	73068
Thunia alba_L02	24	p1	(T)10	10	73494	73503
Thunia alba_L02	25	p1	(T)10	10	73748	73757
Thunia alba_L02	26	p1	(T)10	10	76772	76781
Thunia alba_L02	27	p1	(A)10	10	78579	78588
Thunia alba_L02	28	p1	(T)15	15	79978	79992
Thunia alba_L02	29	p1	(A)10	10	86397	86406
Thunia alba_L02	30	p1	(T)10	10	104189	104198
Thunia alba_L02	31	p1	(A)10	10	117293	117302
Thunia alba_L02	32	p1	(A)10	10	125548	125557
Thunia alba_L02	33	p1	(T)10	10	129486	129495
Thunia alba_L02	34	c	(T)10attttttggagttctttataaataggttc(A)10	49	131427	131475
Thunia alba_L02	35	p1	(T)10	10	132883	132892
Thunia alba_L02	36	p1	(A)12	12	133044	133055
Thunia alba_L02	37	p1	(A)10	10	143286	143295
Thuniopsis cleistogama_L03	1	p1	(T)11	11	1411	1421
Thuniopsis cleistogama_L03	2	p1	(T)10	10	1715	1724
Thuniopsis cleistogama_L03	3	p1	(A)10	10	3907	3916
Thuniopsis cleistogama_L03	4	p1	(A)12	12	4548	4559
Thuniopsis cleistogama_L03	5	p1	(T)10	10	5471	5480
Thuniopsis cleistogama_L03	6	p1	(A)13	13	6366	6378
Thuniopsis cleistogama_L03	7	p1	(T)10	10	7993	8002
Thuniopsis cleistogama_L03	8	c	(A)10tacttataactttagtatactatttcaatttgactaaactttttgctattcaccta(T)10	76	9266	9341
Thuniopsis cleistogama_L03	9	p1	(A)10	10	12971	12980
Thuniopsis cleistogama_L03	10	p1	(T)11	11	18881	18891
Thuniopsis cleistogama_L03	11	p1	(A)11	11	30877	30887
Thuniopsis cleistogama_L03	12	p2	(TA)7	14	33072	33085
Thuniopsis cleistogama_L03	13	p1	(A)10	10	33443	33452
Thuniopsis cleistogama_L03	14	c	(A)13gaatgaatatcgaccgttccactattccaaaccgcactgtaaaaatgaaggaggaggaaaggc(AT)6	88	48014	48101
Thuniopsis cleistogama_L03	15	p1	(T)15	15	55544	55558
Thuniopsis cleistogama_L03	16	p2	(TA)7	14	55803	55816
Thuniopsis cleistogama_L03	17	p1	(T)11	11	64787	64797
Thuniopsis cleistogama_L03	18	c	(TA)7gaaatatagtttttttag(T)10	42	65263	65304
Thuniopsis cleistogama_L03	19	p1	(T)10	10	73294	73303
Thuniopsis cleistogama_L03	20	p3	(TTC)5	15	74519	74533
Thuniopsis cleistogama_L03	21	p1	(T)10	10	79815	79824
Thuniopsis cleistogama_L03	22	p1	(T)12	12	85797	85808
Thuniopsis cleistogama_L03	23	p1	(T)11	11	85989	85999
Thuniopsis cleistogama_L03	24	p1	(T)11	11	103924	103934
Thuniopsis cleistogama_L03	25	c	(AT)6tc(AT)14	42	121833	121874
Thuniopsis cleistogama_L03	26	p1	(A)10	10	125596	125605
Thuniopsis cleistogama_L03	27	c	(T)10ataccctttttcatttctaatcttgcgtaatcttcttcaacagctttttta(T)12	73	129180	129252
Thuniopsis cleistogama_L03	28	p1	(T)10	10	129613	129622
Thuniopsis cleistogama_L03	29	p1	(A)10	10	131151	131160
Thuniopsis cleistogama_L03	30	p1	(T)10	10	132571	132580
Thuniopsis cleistogama_L03	31	p1	(A)10	10	132825	132834
Thuniopsis cleistogama_L03	32	p1	(A)11	11	142917	142927
Thuniopsis cleistogama_L04	1	p1	(T)11	11	1411	1421
Thuniopsis cleistogama_L04	2	p1	(T)10	10	1715	1724
Thuniopsis cleistogama_L04	3	p1	(A)10	10	3907	3916
Thuniopsis cleistogama_L04	4	p1	(A)12	12	4548	4559
Thuniopsis cleistogama_L04	5	p1	(T)10	10	5471	5480
Thuniopsis cleistogama_L04	6	p1	(A)13	13	6366	6378
Thuniopsis cleistogama_L04	7	p1	(T)10	10	7993	8002
Thuniopsis cleistogama_L04	8	c	(A)10tacttataactttagtatactatttcaatttgactaaactttttgctattcaccta(T)10	76	9266	9341
Thuniopsis cleistogama_L04	9	p1	(A)10	10	12971	12980
Thuniopsis cleistogama_L04	10	p1	(T)11	11	18881	18891
Thuniopsis cleistogama_L04	11	p1	(A)11	11	30877	30887
Thuniopsis cleistogama_L04	12	p2	(TA)7	14	33072	33085
Thuniopsis cleistogama_L04	13	p1	(A)10	10	33443	33452
Thuniopsis cleistogama_L04	14	c	(A)13gaatgaatatcgaccgttccactattccaaaccgcactgtaaaaatgaaggaggaggaaaggc(AT)6	88	48014	48101
Thuniopsis cleistogama_L04	15	p1	(T)15	15	55544	55558
Thuniopsis cleistogama_L04	16	p2	(TA)7	14	55803	55816
Thuniopsis cleistogama_L04	17	p1	(T)11	11	64787	64797
Thuniopsis cleistogama_L04	18	c	(TA)7gaaatatagtttttttag(T)10	42	65263	65304
Thuniopsis cleistogama_L04	19	p1	(T)10	10	73294	73303
Thuniopsis cleistogama_L04	20	p3	(TTC)5	15	74519	74533
Thuniopsis cleistogama_L04	21	p1	(T)10	10	79815	79824
Thuniopsis cleistogama_L04	22	p1	(T)12	12	85797	85808
Thuniopsis cleistogama_L04	23	p1	(T)11	11	85989	85999
Thuniopsis cleistogama_L04	24	p1	(T)11	11	103924	103934
Thuniopsis cleistogama_L04	25	c	(AT)6tc(AT)14	42	121833	121874
Thuniopsis cleistogama_L04	26	p1	(A)10	10	125596	125605
Thuniopsis cleistogama_L04	27	c	(T)10ataccctttttcatttctaatcttgcgtaatcttcttcaacagctttttta(T)12	73	129180	129252
Thuniopsis cleistogama_L04	28	p1	(T)10	10	129613	129622
Thuniopsis cleistogama_L04	29	p1	(A)10	10	131151	131160
Thuniopsis cleistogama_L04	30	p1	(T)10	10	132571	132580
Thuniopsis cleistogama_L04	31	p1	(A)10	10	132825	132834
Thuniopsis cleistogama_L04	32	p1	(A)11	11	142917	142927
Thuniopsis cleistogama_L05	1	p1	(T)13	13	1411	1423
Thuniopsis cleistogama_L05	2	p1	(T)10	10	1717	1726
Thuniopsis cleistogama_L05	3	p1	(A)10	10	3909	3918
Thuniopsis cleistogama_L05	4	p1	(A)11	11	4550	4560
Thuniopsis cleistogama_L05	5	p1	(T)10	10	5472	5481
Thuniopsis cleistogama_L05	6	p1	(A)12	12	6367	6378
Thuniopsis cleistogama_L05	7	p1	(T)10	10	7993	8002
Thuniopsis cleistogama_L05	8	c	(A)10tacttataactttagtatactatttcaatttgactaaactttttgctattcaccta(T)10	76	9266	9341
Thuniopsis cleistogama_L05	9	p1	(A)10	10	12970	12979
Thuniopsis cleistogama_L05	10	p1	(T)11	11	18880	18890
Thuniopsis cleistogama_L05	11	p1	(A)11	11	30876	30886
Thuniopsis cleistogama_L05	12	p2	(TA)7	14	33071	33084
Thuniopsis cleistogama_L05	13	p1	(A)10	10	33442	33451
Thuniopsis cleistogama_L05	14	c	(A)13gaatgaatatcgaccgttccactattccaaaccgcactgtaaaaatgaaggaggaggaaaggc(AT)6	88	48013	48100
Thuniopsis cleistogama_L05	15	p1	(T)15	15	55543	55557
Thuniopsis cleistogama_L05	16	p2	(TA)7	14	55802	55815
Thuniopsis cleistogama_L05	17	p1	(T)11	11	64785	64795
Thuniopsis cleistogama_L05	18	c	(TA)7gaaatatagtttttttag(T)10	42	65260	65301
Thuniopsis cleistogama_L05	19	p1	(T)10	10	73291	73300
Thuniopsis cleistogama_L05	20	p3	(TTC)5	15	74516	74530
Thuniopsis cleistogama_L05	21	p1	(T)12	12	85793	85804
Thuniopsis cleistogama_L05	22	p1	(T)10	10	85985	85994
Thuniopsis cleistogama_L05	23	p1	(T)11	11	103919	103929
Thuniopsis cleistogama_L05	24	c	(AT)6tc(AT)13	40	121828	121867
Thuniopsis cleistogama_L05	25	p1	(A)10	10	125589	125598
Thuniopsis cleistogama_L05	26	c	(T)10ataccctttttcatttctaatcttgcgtaatcttcttcaacagctttttta(T)12	73	129173	129245
Thuniopsis cleistogama_L05	27	p1	(T)10	10	129606	129615
Thuniopsis cleistogama_L05	28	p1	(A)10	10	131144	131153
Thuniopsis cleistogama_L05	29	p1	(T)10	10	132564	132573
Thuniopsis cleistogama_L05	30	p1	(A)10	10	132818	132827
Thuniopsis cleistogama_L05	31	p1	(A)11	11	142910	142920
