# Supplementary material for: Comparative Chloroplast Genomics and Phylogenetic Analysis of Thuniopsis and Closely Related Genera within Coelogyninae (Orchidaceae)
Source: Front Genet. 2022 Mar 24;13:850201. doi: 10.3389/fgene.2022.850201 (PMC8987740; doi:10.3389/fgene.2022.850201)
Supplement: Supplementary file 6 [file Table1.XLSX]

## Sheet: Sheet1
					Table S1. Codon frequencies and relative synonymous codon usage (RSCU) values of the chloroplast genomes of Thuniopsis and Thunia.
Species	Amino Acid	Codon	Count	RSCU	Amino Acid	Codon	Count	RSCU	Amino Acid	Codon	Count	RSCU	Amino Acid	Codon	Count	RSCU
Thunia alba_L01	Phe	UUU	965	1.24	Ser	UCU	637	1.77	Tyr	UAU	777	1.6	Cys	UGU	242	1.49
		UUC	594	0.76		UCC	358	0.99		UAC	193	0.4		UGC	82	0.51
	Leu	UUA	848	1.81		UCA	435	1.21	TER	UAA	43	1.45	TER	UGA	22	0.74
		UUG	564	1.21		UCG	184	0.51		UAG	24	0.81	Trp	UGG	468	1
		CUU	583	1.25	Pro	CCU	410	1.5	His	CAU	508	1.55	Arg	CGU	363	1.31
		CUC	209	0.45		CCC	244	0.89		CAC	146	0.45		CGC	96	0.35
		CUA	406	0.87		CCA	310	1.13	Gln	CAA	729	1.52		CGA	370	1.33
		CUG	198	0.42		CCG	132	0.48		CAG	231	0.48		CGG	122	0.44
	Ile	AUU	1085	1.43	Thr	ACU	542	1.58	Asn	AAU	970	1.56	Ser	AGU	428	1.19
		AUC	501	0.66		ACC	246	0.72		AAC	272	0.44		AGC	118	0.33
		AUA	688	0.91		ACA	433	1.26	Lys	AAA	1040	1.42	Arg	AGA	538	1.94
	Met	AUG	665	1		ACG	151	0.44		AAG	423	0.58		AGG	177	0.64
	Val	GUU	508	1.4	Ala	GCU	636	1.84	Asp	GAU	902	1.63	Gly	GGU	572	1.27
		GUC	193	0.53		GCC	201	0.58		GAC	202	0.37		GGC	180	0.4
		GUA	520	1.43		GCA	425	1.23	Glu	GAA	1064	1.46		GGA	734	1.63
		GUG	230	0.63		GCG	123	0.36		GAG	393	0.54		GGG	317	0.7
Thunia alba_L02	Phe	UUU	965	1.24	Ser	UCU	637	1.77	Tyr	UAU	777	1.6	Cys	UGU	242	1.49
		UUC	594	0.76		UCC	358	0.99		UAC	193	0.4		UGC	82	0.51
	Leu	UUA	848	1.81		UCA	435	1.21	TER	UAA	43	1.45	TER	UGA	22	0.74
		UUG	564	1.21		UCG	184	0.51		UAG	24	0.81	Trp	UGG	468	1
		CUU	583	1.25	Pro	CCU	411	1.5	His	CAU	507	1.55	Arg	CGU	363	1.31
		CUC	209	0.45		CCC	244	0.89		CAC	146	0.45		CGC	96	0.35
		CUA	406	0.87		CCA	310	1.13	Gln	CAA	729	1.52		CGA	370	1.33
		CUG	198	0.42		CCG	132	0.48		CAG	231	0.48		CGG	122	0.44
	Ile	AUU	1085	1.43	Thr	ACU	542	1.58	Asn	AAU	971	1.56	Ser	AGU	428	1.19
		AUC	501	0.66		ACC	246	0.72		AAC	272	0.44		AGC	118	0.33
		AUA	688	0.91		ACA	433	1.26	Lys	AAA	1040	1.42	Arg	AGA	538	1.94
	Met	AUG	665	1		ACG	151	0.44		AAG	423	0.58		AGG	177	0.64
	Val	GUU	508	1.4	Ala	GCU	636	1.84	Asp	GAU	902	1.63	Gly	GGU	572	1.27
		GUC	193	0.53		GCC	201	0.58		GAC	202	0.37		GGC	180	0.4
		GUA	520	1.43		GCA	425	1.23	Glu	GAA	1064	1.46		GGA	734	1.63
		GUG	230	0.63		GCG	123	0.36		GAG	393	0.54		GGG	317	0.7
Thuniopsis cleistogama_L03	Phe	UUU	962	1.24	Ser	UCU	640	1.78	Tyr	UAU	774	1.59	Cys	UGU	240	1.49
		UUC	592	0.76		UCC	351	0.98		UAC	200	0.41		UGC	82	0.51
	Leu	UUA	850	1.82		UCA	432	1.2	TER	UAA	42	1.42	TER	UGA	20	0.67
		UUG	567	1.21		UCG	186	0.52		UAG	27	0.91	Trp	UGG	468	1
		CUU	581	1.24	Pro	CCU	416	1.52	His	CAU	500	1.53	Arg	CGU	363	1.32
		CUC	207	0.44		CCC	244	0.89		CAC	154	0.47		CGC	96	0.35
		CUA	402	0.86		CCA	306	1.12	Gln	CAA	715	1.51		CGA	366	1.33
		CUG	202	0.43		CCG	131	0.48		CAG	233	0.49		CGG	123	0.45
	Ile	AUU	1082	1.42	Thr	ACU	541	1.58	Asn	AAU	967	1.56	Ser	AGU	427	1.19
		AUC	492	0.65		ACC	246	0.72		AAC	276	0.44		AGC	117	0.33
		AUA	706	0.93		ACA	423	1.24	Lys	AAA	1061	1.44	Arg	AGA	529	1.92
	Met	AUG	656	1		ACG	156	0.46		AAG	409	0.56		AGG	177	0.64
	Val	GUU	503	1.39	Ala	GCU	637	1.84	Asp	GAU	898	1.62	Gly	GGU	571	1.27
		GUC	205	0.57		GCC	200	0.58		GAC	208	0.38		GGC	180	0.4
		GUA	514	1.42		GCA	420	1.21	Glu	GAA	1067	1.47		GGA	738	1.64
		GUG	229	0.63		GCG	130	0.37		GAG	385	0.53		GGG	313	0.69
Thuniopsis cleistogama_L04	Phe	UUU	962	1.24	Ser	UCU	640	1.78	Tyr	UAU	774	1.59	Cys	UGU	240	1.49
		UUC	592	0.76		UCC	351	0.98		UAC	200	0.41		UGC	82	0.51
	Leu	UUA	850	1.82		UCA	432	1.2	TER	UAA	42	1.42	TER	UGA	20	0.67
		UUG	567	1.21		UCG	186	0.52		UAG	27	0.91	Trp	UGG	468	1
		CUU	581	1.24	Pro	CCU	416	1.52	His	CAU	500	1.53	Arg	CGU	363	1.32
		CUC	207	0.44		CCC	244	0.89		CAC	154	0.47		CGC	96	0.35
		CUA	402	0.86		CCA	306	1.12	Gln	CAA	715	1.51		CGA	366	1.33
		CUG	202	0.43		CCG	131	0.48		CAG	233	0.49		CGG	123	0.45
	Ile	AUU	1082	1.42	Thr	ACU	541	1.58	Asn	AAU	967	1.56	Ser	AGU	427	1.19
		AUC	492	0.65		ACC	246	0.72		AAC	276	0.44		AGC	117	0.33
		AUA	706	0.93		ACA	423	1.24	Lys	AAA	1061	1.44	Arg	AGA	529	1.92
	Met	AUG	656	1		ACG	156	0.46		AAG	409	0.56		AGG	177	0.64
	Val	GUU	503	1.39	Ala	GCU	637	1.84	Asp	GAU	898	1.62	Gly	GGU	571	1.27
		GUC	205	0.57		GCC	200	0.58		GAC	208	0.38		GGC	180	0.4
		GUA	514	1.42		GCA	420	1.21	Glu	GAA	1067	1.47		GGA	738	1.64
		GUG	229	0.63		GCG	130	0.37		GAG	385	0.53		GGG	313	0.69
Thuniopsis cleistogama_L05	Phe	UUU	962	1.24	Ser	UCU	640	1.78	Tyr	UAU	774	1.59	Cys	UGU	240	1.49
		UUC	592	0.76		UCC	351	0.98		UAC	200	0.41		UGC	82	0.51
	Leu	UUA	850	1.82		UCA	432	1.2	TER	UAA	42	1.42	TER	UGA	20	0.67
		UUG	567	1.21		UCG	186	0.52		UAG	27	0.91	Trp	UGG	468	1
		CUU	581	1.24	Pro	CCU	416	1.52	His	CAU	500	1.53	Arg	CGU	363	1.32
		CUC	207	0.44		CCC	244	0.89		CAC	154	0.47		CGC	96	0.35
		CUA	402	0.86		CCA	306	1.12	Gln	CAA	715	1.51		CGA	366	1.33
		CUG	202	0.43		CCG	131	0.48		CAG	233	0.49		CGG	123	0.45
	Ile	AUU	1082	1.42	Thr	ACU	541	1.58	Asn	AAU	967	1.56	Ser	AGU	427	1.19
		AUC	492	0.65		ACC	246	0.72		AAC	276	0.44		AGC	117	0.33
		AUA	706	0.93		ACA	423	1.24	Lys	AAA	1061	1.44	Arg	AGA	529	1.92
	Met	AUG	656	1		ACG	156	0.46		AAG	409	0.56		AGG	177	0.64
	Val	GUU	503	1.39	Ala	GCU	637	1.84	Asp	GAU	898	1.62	Gly	GGU	571	1.27
		GUC	205	0.57		GCC	200	0.58		GAC	208	0.38		GGC	180	0.4
		GUA	514	1.42		GCA	420	1.21	Glu	GAA	1067	1.47		GGA	738	1.64
		GUG	229	0.63		GCG	130	0.37		GAG	385	0.53		GGG	313	0.69
