# Supplementary material for: Comparative Chloroplast Genomics and Phylogenetic Analysis of Thuniopsis and Closely Related Genera within Coelogyninae (Orchidaceae)
Source: Front Genet. 2022 Mar 24;13:850201. doi: 10.3389/fgene.2022.850201 (PMC8987740; doi:10.3389/fgene.2022.850201)
Supplement: Supplementary file 7 [file Table5.XLSX]

## Sheet: Sheet1
Table S5. The statistics of SNPs and indels identified for each plastome alignments between Thuniopsis and Thunia species presented here and four plastomes available in NCBI (MT193723; MN562087; NC036342 and MW699846) with T. cleistogama_L04 as a reference.
Ref Sequence Name	Variant Sequences	Min (with gaps)	Max (with gaps)	Length	Amino Acid Change	CDS Position	Change	Codon Change	Coverage	Polymorphism Type	Protein Effect	gene
Thuniopsis cleistogamaL04	NC_036342	3	3	1			A -> C		8	SNP (transversion)
Thuniopsis cleistogamaL04	MN562087_2, MT193723	16	16	1			A -> G		8	SNP (transition)
Thuniopsis cleistogamaL04	MW699846, NC_036342	17	17	1			G -> T		8	SNP (transversion)
Thuniopsis cleistogamaL04	MW699846	21	21	1			C -> A		8	SNP (transversion)
Thuniopsis cleistogamaL04	MN562087_2, MT193723	61	61	1			T -> A		8	SNP (transversion)
Thuniopsis cleistogamaL04	MN562087_2, MT193723	94	94	1			A -> G		8	SNP (transition)
Thuniopsis cleistogamaL04	MW699846	106	107	0			(AT)4 -> (AT)5		8	Insertion (tandem repeat)
Thuniopsis cleistogamaL04	MT193723, MW699846, NC_036342	117	117	1			A -> T		8	SNP (transversion)
Thuniopsis cleistogamaL04	MN562087_2, MT193723, MW699846, NC_036342, Thunia albaL01, Thunia albaL02	139	139	1	R -> I	1052	C -> A	AGA -> ATA	8	SNP (transversion)	Substitution	psbA
Thuniopsis cleistogamaL04	MW699846	148	148	1	A -> V	1043	G -> A	GCT -> GTT	8	SNP (transition)	Substitution	psbA
Thuniopsis cleistogamaL04	Thunia albaL01, Thunia albaL02	180	180	1		1011	G -> A	CAC -> CAT	8	SNP (transition)	None	psbA
Thuniopsis cleistogamaL04	MW699846	258	258	1		933	A -> G	GGT -> GGC	8	SNP (transition)	None	psbA
Thuniopsis cleistogamaL04	MN562087_2, MT193723, MW699846, NC_036342, Thunia albaL01, Thunia albaL02	348	348	1		843	T -> C	GTA -> GTG	8	SNP (transition)	None	psbA
Thuniopsis cleistogamaL04	MW699846, NC_036342	576	576	1		615	T -> C	GTA -> GTG	8	SNP (transition)	None	psbA
Thuniopsis cleistogamaL04	MN562087_2, MT193723	645	645	1		546	G -> A	TTC -> TTT	8	SNP (transition)	None	psbA
Thuniopsis cleistogamaL04	Thunia albaL01, Thunia albaL02	714	714	1		477	C -> T	TTG -> TTA	8	SNP (transition)	None	psbA
Thuniopsis cleistogamaL04	MN562087_2, MT193723, MW699846, NC_036342, Thunia albaL01, Thunia albaL02	864	864	1		327	A -> G	GGT -> GGC	8	SNP (transition)	None	psbA
Thuniopsis cleistogamaL04	MN562087_2, MT193723, MW699846, NC_036342, Thunia albaL01, Thunia albaL02	867	867	1		324	G -> A	AAC -> AAT	8	SNP (transition)	None	psbA
Thuniopsis cleistogamaL04	MN562087_2, MT193723	1020	1020	1		171	T -> A	CCA -> CCT	8	SNP (transversion)	None	psbA
Thuniopsis cleistogamaL04	MN562087_2, MT193723, MW699846, NC_036342, Thunia albaL01, Thunia albaL02	1122	1122	1		69	G -> A	AGC -> AGT	8	SNP (transition)	None	psbA
Thuniopsis cleistogamaL04	MN562087_2, MT193723, MW699846, NC_036342, Thunia albaL01, Thunia albaL02	1254	1254	1			A -> G		8	SNP (transition)
Thuniopsis cleistogamaL04	MW699846	1285	1285	1			A -> C		8	SNP (transversion)
Thuniopsis cleistogamaL04	MN562087_2	1288	1292	5			-AGTAT		8	Deletion
Thuniopsis cleistogamaL04	NC_036342	1324	1324	1			G -> A		8	SNP (transition)
Thuniopsis cleistogamaL04	MN562087_2	1328	1332	5			-TGGAT		8	Deletion
Thuniopsis cleistogamaL04	MN562087_2, MT193723, MW699846, NC_036342, Thunia albaL01, Thunia albaL02	1356	1356	1			G -> T		8	SNP (transversion)
Thuniopsis cleistogamaL04	MN562087_2, MT193723, MW699846, NC_036342, Thunia albaL01, Thunia albaL02	1372	1372	1			G -> T		8	SNP (transversion)
Thuniopsis cleistogamaL04	MN562087_2, MT193723	1377	1377	1			T -> G		8	SNP (transversion)
Thuniopsis cleistogamaL04	MW699846, NC_036342	1384	1384	1			T -> C		8	SNP (transition)
Thuniopsis cleistogamaL04	NC_036342	1404	1404	1			G -> T		8	SNP (transversion)
Thuniopsis cleistogamaL04	MN562087_2	1413	1413	0			(T)11 -> (T)12		8	Insertion (tandem repeat)
Thuniopsis cleistogamaL04	MT193723, MW699846, NC_036342, Thunia albaL01, Thunia albaL02	1414	1414	1			(T)11 -> (T)10		8	Deletion (tandem repeat)
Thuniopsis cleistogamaL04	MW699846	1415	1415	1			(T)11 -> (T)10		8	Deletion (tandem repeat)
Thuniopsis cleistogamaL04	Thuniopsis cleistogamaL05	1419	1420	0			(TT)5 -> (TT)6		8	Insertion (tandem repeat)
Thuniopsis cleistogamaL04	MT193723	1431	1431	1			T -> C		8	SNP (transition)
Thuniopsis cleistogamaL04	MN562087_2, MT193723, Thunia albaL01, Thunia albaL02	1519	1519	1			T -> G		8	SNP (transversion)
Thuniopsis cleistogamaL04	MW699846, NC_036342	1520	1520	1			A -> C		8	SNP (transversion)
Thuniopsis cleistogamaL04	MN562087_2, MT193723, MW699846, NC_036342, Thunia albaL01, Thunia albaL02	1567	1567	1			T -> C		8	SNP (transition)
Thuniopsis cleistogamaL04	MW699846	1572	1577	0			(TA)3 -> (TA)6		8	Insertion (tandem repeat)
Thuniopsis cleistogamaL04	MN562087_2, Thunia albaL01, Thunia albaL02	1591	1591	1			G -> T		8	SNP (transversion)
Thuniopsis cleistogamaL04	MN562087_2, MT193723, MW699846, NC_036342, Thunia albaL01, Thunia albaL02	1604	1604	1			A -> C		8	SNP (transversion)
Thuniopsis cleistogamaL04	NC_036342	1610	1610	1			G -> T		8	SNP (transversion)
Thuniopsis cleistogamaL04	Thunia albaL01, Thunia albaL02	1612	1612	1			G -> T		8	SNP (transversion)
Thuniopsis cleistogamaL04	MN562087_2, MT193723	1619	1619	1			G -> A		8	SNP (transition)
Thuniopsis cleistogamaL04	MN562087_2, MT193723, MW699846, NC_036342, Thunia albaL01, Thunia albaL02	1625	1625	1			G -> T		8	SNP (transversion)
Thuniopsis cleistogamaL04	MW699846, NC_036342, Thunia albaL01, Thunia albaL02	1678	1678	1			A -> C		8	SNP (transversion)
Thuniopsis cleistogamaL04	MN562087_2, MT193723, MW699846, NC_036342, Thunia albaL01, Thunia albaL02	1691	1697	7			-AGATATG		8	Deletion
Thuniopsis cleistogamaL04	Thunia albaL01, Thunia albaL02	1722	1722	1			A -> T		8	SNP (transversion)
Thuniopsis cleistogamaL04	MW699846, NC_036342	1724	1725	2			-TC		8	Deletion
Thuniopsis cleistogamaL04	MN562087_2, MT193723, MW699846, NC_036342, Thunia albaL01, Thunia albaL02	1726	1726	1			(T)10 -> (T)9		8	Deletion (tandem repeat)
Thuniopsis cleistogamaL04	MW699846, NC_036342, Thunia albaL01, Thunia albaL02	1727	1727	1			(T)10 -> (T)9		8	Deletion (tandem repeat)
Thuniopsis cleistogamaL04	MN562087_2, MT193723, MW699846, NC_036342, Thunia albaL01, Thunia albaL02	1736	1736	1			A -> T		8	SNP (transversion)
Thuniopsis cleistogamaL04	MW699846, NC_036342	1737	1737	1			A -> C		8	SNP (transversion)
Thuniopsis cleistogamaL04	MT193723	1747	1747	1			T -> A		8	SNP (transversion)
Thuniopsis cleistogamaL04	MN562087_2, MW699846, NC_036342, Thunia albaL01, Thunia albaL02	1748	1748	1			C -> A		8	SNP (transversion)
Thuniopsis cleistogamaL04	MT193723	1748	1748	1			C -> T		8	SNP (transition)
Thuniopsis cleistogamaL04	MN562087_2, MT193723, MW699846, NC_036342	1750	1750	1			C -> G		8	SNP (transversion)
Thuniopsis cleistogamaL04	MN562087_2, MT193723, MW699846, NC_036342, Thunia albaL01, Thunia albaL02	1756	1756	1			A -> C		8	SNP (transversion)
Thuniopsis cleistogamaL04	MW699846, NC_036342	1766	1766	1	H -> R	1538	T -> C	CAT -> CGT	8	SNP (transition)	Substitution	matK
Thuniopsis cleistogamaL04	MW699846, NC_036342	1826	1826	1	G -> E	1478	C -> T	GGA -> GAA	8	SNP (transition)	Substitution	matK
Thuniopsis cleistogamaL04	MN562087_2, MT193723, MW699846, NC_036342, Thunia albaL01, Thunia albaL02	1871	1871	1	Y -> S	1433	T -> G	TAT -> TCT	8	SNP (transversion)	Substitution	matK
Thuniopsis cleistogamaL04	Thunia albaL01, Thunia albaL02	1909	1909	1		1395	C -> T	TCG -> TCA	8	SNP (transition)	None	matK
Thuniopsis cleistogamaL04	MN562087_2, MT193723, MW699846, NC_036342, Thunia albaL01, Thunia albaL02	1943	1943	1	N -> S	1361	T -> C	AAT -> AGT	8	SNP (transition)	Substitution	matK
Thuniopsis cleistogamaL04	Thunia albaL01, Thunia albaL02	1967	1967	1	R -> K	1337	C -> T	AGA -> AAA	8	SNP (transition)	Substitution	matK
Thuniopsis cleistogamaL04	MN562087_2, MT193723, MW699846, NC_036342, Thunia albaL01, Thunia albaL02	1981	1983	2		1321	CCT -> TCG	AGG -> CGA	8	Substitution	None	matK
Thuniopsis cleistogamaL04	MN562087_2, MT193723, Thunia albaL01, Thunia albaL02	2029	2029	1		1275	A -> G	AGT -> AGC	8	SNP (transition)	None	matK
Thuniopsis cleistogamaL04	Thunia albaL01, Thunia albaL02	2039	2039	1	R -> H	1265	C -> T	CGT -> CAT	8	SNP (transition)	Substitution	matK
Thuniopsis cleistogamaL04	MN562087_2, MT193723, MW699846, NC_036342, Thunia albaL01, Thunia albaL02	2069	2069	1	L -> R	1235	A -> C	CTA -> CGA	8	SNP (transversion)	Substitution	matK
Thuniopsis cleistogamaL04	MN562087_2	2097	2097	1	D -> Y	1207	C -> A	GAT -> TAT	8	SNP (transversion)	Substitution	matK
Thuniopsis cleistogamaL04	MN562087_2	2105	2105	1	I -> T	1199	A -> G	ATC -> ACC	8	SNP (transition)	Substitution	matK
Thuniopsis cleistogamaL04	Thunia albaL01, Thunia albaL02	2148	2148	1	A -> T	1156	C -> T	GCT -> ACT	8	SNP (transition)	Substitution	matK
Thuniopsis cleistogamaL04	MN562087_2, MT193723, MW699846, NC_036342, Thunia albaL01, Thunia albaL02	2176	2176	1		1128	C -> A	GTG -> GTT	8	SNP (transversion)	None	matK
Thuniopsis cleistogamaL04	MW699846, NC_036342	2179	2179	1		1125	T -> C	CCA -> CCG	8	SNP (transition)	None	matK
Thuniopsis cleistogamaL04	MN562087_2, MT193723	2187	2187	1	I -> V	1117	T -> C	ATA -> GTA	8	SNP (transition)	Substitution	matK
Thuniopsis cleistogamaL04	Thunia albaL01, Thunia albaL02	2208	2208	1		1096	G -> A	CTG -> TTG	8	SNP (transition)	None	matK
Thuniopsis cleistogamaL04	MN562087_2	2212	2212	1	N -> K	1092	A -> C	AAT -> AAG	8	SNP (transversion)	Substitution	matK
Thuniopsis cleistogamaL04	MT193723	2230	2230	1	E -> D	1074	C -> A	GAG -> GAT	8	SNP (transversion)	Substitution	matK
Thuniopsis cleistogamaL04	MW699846, NC_036342	2235	2235	1		1069	G -> A	CTA -> TTA	8	SNP (transition)	None	matK
Thuniopsis cleistogamaL04	Thunia albaL01, Thunia albaL02	2287	2287	1		1017	C -> T	CTG -> CTA	8	SNP (transition)	None	matK
Thuniopsis cleistogamaL04	Thunia albaL01, Thunia albaL02	2308	2308	1		996	G -> A	CCC -> CCT	8	SNP (transition)	None	matK
Thuniopsis cleistogamaL04	MN562087_2, MT193723, MW699846, NC_036342, Thunia albaL01, Thunia albaL02	2317	2317	1		987	T -> C	AAA -> AAG	8	SNP (transition)	None	matK
Thuniopsis cleistogamaL04	Thunia albaL01, Thunia albaL02	2370	2370	1	F -> L	934	A -> G	TTT -> CTT	8	SNP (transition)	Substitution	matK
Thuniopsis cleistogamaL04	MN562087_2, MW699846, NC_036342, Thunia albaL01, Thunia albaL02	2382	2382	1	Y -> H	922	A -> G	TAT -> CAT	8	SNP (transition)	Substitution	matK
Thuniopsis cleistogamaL04	Thunia albaL01, Thunia albaL02	2434	2434	1		870	T -> C	AAA -> AAG	8	SNP (transition)	None	matK
Thuniopsis cleistogamaL04	MW699846, NC_036342	2447	2447	1	R -> Q	857	C -> T	CGA -> CAA	8	SNP (transition)	Substitution	matK
Thuniopsis cleistogamaL04	Thunia albaL01, Thunia albaL02	2461	2461	1		843	G -> A	TTC -> TTT	8	SNP (transition)	None	matK
Thuniopsis cleistogamaL04	MN562087_2, MT193723, MW699846, NC_036342, Thunia albaL01, Thunia albaL02	2486	2486	1	N -> I	818	T -> A	AAC -> ATC	8	SNP (transversion)	Substitution	matK
Thuniopsis cleistogamaL04	MN562087_2, MT193723	2488	2488	1	R -> S	816	C -> A	AGG -> AGT	8	SNP (transversion)	Substitution	matK
Thuniopsis cleistogamaL04	MN562087_2, MT193723, MW699846, NC_036342, Thunia albaL01, Thunia albaL02	2539	2539	1	L -> F	765	T -> G	TTA -> TTC	8	SNP (transversion)	Substitution	matK
Thuniopsis cleistogamaL04	Thunia albaL01, Thunia albaL02	2545	2545	1		759	T -> C	ACA -> ACG	8	SNP (transition)	None	matK
Thuniopsis cleistogamaL04	MN562087_2, MT193723	2560	2560	1		744	G -> A	GTC -> GTT	8	SNP (transition)	None	matK
Thuniopsis cleistogamaL04	MN562087_2, MT193723	2595	2595	1	Q -> K	709	G -> T	CAG -> AAG	8	SNP (transversion)	Substitution	matK
Thuniopsis cleistogamaL04	MW699846	2631	2631	1	Y -> H	673	A -> G	TAT -> CAT	8	SNP (transition)	Substitution	matK
Thuniopsis cleistogamaL04	NC_036342	2654	2654	1	W -> L	650	C -> A	TGG -> TTG	8	SNP (transversion)	Substitution	matK
Thuniopsis cleistogamaL04	MN562087_2, MT193723, MW699846, NC_036342, Thunia albaL01, Thunia albaL02	2661	2661	1	L -> F	643	G -> A	CTC -> TTC	8	SNP (transition)	Substitution	matK
Thuniopsis cleistogamaL04	MN562087_2, MT193723	2690	2690	1	I -> T	614	A -> G	ATT -> ACT	8	SNP (transition)	Substitution	matK
Thuniopsis cleistogamaL04	MN562087_2, MT193723, MW699846, NC_036342, Thunia albaL01, Thunia albaL02	2693	2693	1	Y -> S	611	T -> G	TAC -> TCC	8	SNP (transversion)	Substitution	matK
Thuniopsis cleistogamaL04	MN562087_2, MT193723, NC_036342	2698	2698	1	K -> N	606	C -> A	AAG -> AAT	8	SNP (transversion)	Substitution	matK
Thuniopsis cleistogamaL04	MN562087_2, MT193723, MW699846, NC_036342, Thunia albaL01, Thunia albaL02	2725	2725	1	Q -> H	579	C -> A	CAG -> CAT	8	SNP (transversion)	Substitution	matK
Thuniopsis cleistogamaL04	MN562087_2, MT193723	2734	2734	1		570	G -> A	CAC -> CAT	8	SNP (transition)	None	matK
Thuniopsis cleistogamaL04	Thunia albaL01, Thunia albaL02	2803	2803	1		501	G -> A	ATC -> ATT	8	SNP (transition)	None	matK
Thuniopsis cleistogamaL04	MN562087_2, MT193723	2815	2815	1		489	G -> T	ATC -> ATA	8	SNP (transversion)	None	matK
Thuniopsis cleistogamaL04	MW699846	2938	2938	1		366	G -> A	TCC -> TCT	8	SNP (transition)	None	matK
Thuniopsis cleistogamaL04	NC_036342	3003	3003	1	Q -> K	301	G -> T	CAA -> AAA	8	SNP (transversion)	Substitution	matK
Thuniopsis cleistogamaL04	NC_036342	3015	3015	1	H -> N	289	G -> T	CAT -> AAT	8	SNP (transversion)	Substitution	matK
Thuniopsis cleistogamaL04	MN562087_2, MT193723, MW699846, NC_036342, Thunia albaL01, Thunia albaL02	3044	3044	1	S -> F	260	G -> A	TCT -> TTT	8	SNP (transition)	Substitution	matK
Thuniopsis cleistogamaL04	NC_036342	3048	3048	1	G -> R	256	C -> T	GGA -> AGA	8	SNP (transition)	Substitution	matK
Thuniopsis cleistogamaL04	MT193723, MW699846, NC_036342	3054	3054	1	Q -> K	250	G -> T	CAA -> AAA	8	SNP (transversion)	Substitution	matK
Thuniopsis cleistogamaL04	Thunia albaL01, Thunia albaL02	3069	3069	1	V -> M	235	C -> T	GTG -> ATG	8	SNP (transition)	Substitution	matK
Thuniopsis cleistogamaL04	MT193723	3074	3074	1	S -> Y	230	G -> T	TCT -> TAT	8	SNP (transversion)	Substitution	matK
Thuniopsis cleistogamaL04	MN562087_2, MT193723, MW699846, NC_036342, Thunia albaL01, Thunia albaL02	3077	3077	1	N -> I	227	T -> A	AAT -> ATT	8	SNP (transversion)	Substitution	matK
Thuniopsis cleistogamaL04	MT193723	3118	3118	1		186	C -> A	GTG -> GTT	8	SNP (transversion)	None	matK
Thuniopsis cleistogamaL04	MN562087_2	3151	3151	1		153	G -> A	CTC -> CTT	8	SNP (transition)	None	matK
Thuniopsis cleistogamaL04	MT193723	3151	3153	2	L -> I	151	GAG -> AAT	CTC -> ATT	8	Substitution	Substitution	matK
Thuniopsis cleistogamaL04	MW699846, NC_036342, Thunia albaL01, Thunia albaL02	3153	3153	1	L -> I	151	G -> T	CTC -> ATC	8	SNP (transversion)	Substitution	matK
Thuniopsis cleistogamaL04	MW699846	3160	3160	1		144	C -> T	GTG -> GTA	8	SNP (transition)	None	matK
Thuniopsis cleistogamaL04	MN562087_2, MT193723	3163	3163	1		141	A -> G	CCT -> CCC	8	SNP (transition)	None	matK
Thuniopsis cleistogamaL04	MN562087_2, MT193723, MW699846, NC_036342, Thunia albaL01, Thunia albaL02	3169	3177	0	-> IFY	136	+GTAAAAAAT	-> ATT,TTT,TAC	8	Insertion	Insertion	matK
Thuniopsis cleistogamaL04	MW699846	3178	3178	1	L -> F	135	C -> A	TTG -> TTT	8	SNP (transversion)	Substitution	matK
Thuniopsis cleistogamaL04	MN562087_2, MT193723, MW699846, NC_036342, Thunia albaL01, Thunia albaL02	3184	3184	1	K -> N	129	C -> A	AAG -> AAT	8	SNP (transversion)	Substitution	matK
Thuniopsis cleistogamaL04	MN562087_2, MT193723, MW699846, NC_036342, Thunia albaL01, Thunia albaL02	3195	3195	1	Y -> H	118	A -> G	TAT -> CAT	8	SNP (transition)	Substitution	matK
Thuniopsis cleistogamaL04	Thunia albaL01, Thunia albaL02	3228	3228	1	L -> F	85	G -> A	CTT -> TTT	8	SNP (transition)	Substitution	matK
Thuniopsis cleistogamaL04	MW699846, NC_036342	3232	3232	1		81	T -> C	CTA -> CTG	8	SNP (transition)	None	matK
Thuniopsis cleistogamaL04	MW699846, NC_036342	3258	3258	1	R -> W	55	G -> A	CGG -> TGG	8	SNP (transition)	Substitution	matK
Thuniopsis cleistogamaL04	NC_036342	3278	3278	1	R -> Q	35	C -> T	CGA -> CAA	8	SNP (transition)	Substitution	matK
Thuniopsis cleistogamaL04	MN562087_2, MT193723, MW699846, Thunia albaL01, Thunia albaL02	3279	3279	1		34	G -> T	CGA -> AGA	8	SNP (transversion)	None	matK
Thuniopsis cleistogamaL04	MN562087_2, MT193723, NC_036342, Thunia albaL01, Thunia albaL02	3299	3299	1	D -> G	14	T -> C	GAC -> GGC	8	SNP (transition)	Substitution	matK
Thuniopsis cleistogamaL04	MW699846	3299	3300	2	D -> S	13	TC -> CT	GAC -> AGC	8	Substitution	Substitution	matK
Thuniopsis cleistogamaL04	MN562087_2, MT193723, MW699846, NC_036342, Thunia albaL01, Thunia albaL02	3315	3315	1			T -> C		8	SNP (transition)
Thuniopsis cleistogamaL04	MN562087_2, MT193723, MW699846, NC_036342, Thunia albaL01, Thunia albaL02	3321	3321	1			G -> T		8	SNP (transversion)
Thuniopsis cleistogamaL04	MW699846	3337	3337	1			G -> T		8	SNP (transversion)
Thuniopsis cleistogamaL04	MW699846, NC_036342	3374	3374	1			T -> C		8	SNP (transition)
Thuniopsis cleistogamaL04	MN562087_2, MT193723	3380	3380	1			G -> T		8	SNP (transversion)
Thuniopsis cleistogamaL04	MN562087_2, MT193723	3393	3393	1			G -> A		8	SNP (transition)
Thuniopsis cleistogamaL04	MN562087_2, MT193723	3414	3414	1			G -> T		8	SNP (transversion)
Thuniopsis cleistogamaL04	Thunia albaL01, Thunia albaL02	3418	3418	1			A -> C		8	SNP (transversion)
Thuniopsis cleistogamaL04	Thunia albaL01, Thunia albaL02	3420	3420	1			C -> T		8	SNP (transition)
Thuniopsis cleistogamaL04	MW699846	3428	3431	4			-AAAA		8	Deletion
Thuniopsis cleistogamaL04	Thunia albaL01, Thunia albaL02	3432	3432	1			T -> A		8	SNP (transversion)
Thuniopsis cleistogamaL04	MN562087_2, MT193723	3432	3432	1			T -> C		8	SNP (transition)
Thuniopsis cleistogamaL04	MW699846	3432	3432	1			-T		8	Deletion
Thuniopsis cleistogamaL04	MW699846	3433	3433	1			-A		8	Deletion
Thuniopsis cleistogamaL04	MN562087_2, MT193723, NC_036342, Thunia albaL01, Thunia albaL02	3434	3434	1			G -> C		8	SNP (transversion)
Thuniopsis cleistogamaL04	MW699846	3434	3434	1			-G		8	Deletion
Thuniopsis cleistogamaL04	MW699846	3435	3435	1			(T)5 -> (T)4		8	Deletion (tandem repeat)
Thuniopsis cleistogamaL04	MN562087_2, MT193723, NC_036342, Thunia albaL01, Thunia albaL02	3436	3436	1			T -> A		8	SNP (transversion)
Thuniopsis cleistogamaL04	MW699846	3436	3436	1			(T)5 -> (T)4		8	Deletion (tandem repeat)
Thuniopsis cleistogamaL04	MW699846	3437	3439	3			-TTT		8	Deletion
Thuniopsis cleistogamaL04	Thunia albaL01, Thunia albaL02	3440	3440	1			A -> C		8	SNP (transversion)
Thuniopsis cleistogamaL04	MW699846	3440	3440	1			-A		8	Deletion
Thuniopsis cleistogamaL04	MW699846	3441	3443	3			-TAA		8	Deletion
Thuniopsis cleistogamaL04	MN562087_2, MT193723, NC_036342	3444	3444	1			T -> G		8	SNP (transversion)
Thuniopsis cleistogamaL04	MW699846	3444	3444	1			-T		8	Deletion
Thuniopsis cleistogamaL04	MW699846	3447	3447	1			A -> T		8	SNP (transversion)
Thuniopsis cleistogamaL04	Thunia albaL01, Thunia albaL02	3453	3453	1			A -> C		8	SNP (transversion)
Thuniopsis cleistogamaL04	NC_036342	3454	3454	1			T -> G		8	SNP (transversion)
Thuniopsis cleistogamaL04	Thunia albaL01, Thunia albaL02	3461	3461	1			T -> G		8	SNP (transversion)
Thuniopsis cleistogamaL04	MN562087_2, MT193723, MW699846, NC_036342, Thunia albaL01, Thunia albaL02	3470	3470	1			G -> T		8	SNP (transversion)
Thuniopsis cleistogamaL04	Thunia albaL01, Thunia albaL02	3477	3477	1			G -> A		8	SNP (transition)
Thuniopsis cleistogamaL04	MT193723	3480	3480	1			T -> G		8	SNP (transversion)
Thuniopsis cleistogamaL04	MN562087_2, MT193723, Thunia albaL01, Thunia albaL02	3489	3506	0			+AATAAGAATCAATAATAA		8	Insertion
Thuniopsis cleistogamaL04	MN562087_2, MT193723, MW699846, NC_036342, Thunia albaL01, Thunia albaL02	3507	3514	0			+AATAAGAA		8	Insertion
Thuniopsis cleistogamaL04	MW699846, NC_036342	3515	3515	0			+G		8	Insertion
Thuniopsis cleistogamaL04	MN562087_2, MT193723, Thunia albaL01, Thunia albaL02	3515	3515	0			+T		8	Insertion
Thuniopsis cleistogamaL04	MW699846, NC_036342	3516	3516	0			(A)2 -> (A)3		8	Insertion (tandem repeat)
Thuniopsis cleistogamaL04	MN562087_2, MT193723, Thunia albaL01, Thunia albaL02	3516	3516	0			+C		8	Insertion
Thuniopsis cleistogamaL04	MN562087_2, MT193723, MW699846, NC_036342, Thunia albaL01, Thunia albaL02	3517	3536	0			+TTCTTATTCTATTATTCTAA		8	Insertion
Thuniopsis cleistogamaL04	MW699846, NC_036342, Thunia albaL01, Thunia albaL02	3537	3537	0			+G		8	Insertion
Thuniopsis cleistogamaL04	MN562087_2, MT193723	3537	3537	0			+T		8	Insertion
Thuniopsis cleistogamaL04	MN562087_2, MT193723, MW699846, NC_036342, Thunia albaL01, Thunia albaL02	3538	3541	0			+AAAT		8	Insertion
Thuniopsis cleistogamaL04	MN562087_2, MT193723, MW699846, NC_036342, Thunia albaL01, Thunia albaL02	3546	3546	1			A -> C		8	SNP (transversion)
Thuniopsis cleistogamaL04	NC_036342	3548	3548	1			A -> T		8	SNP (transversion)
Thuniopsis cleistogamaL04	MN562087_2, MT193723, MW699846, NC_036342, Thunia albaL01, Thunia albaL02	3550	3550	1			A -> G		8	SNP (transition)
Thuniopsis cleistogamaL04	MN562087_2, MT193723, MW699846, NC_036342, Thunia albaL01, Thunia albaL02	3555	3555	1			G -> T		8	SNP (transversion)
Thuniopsis cleistogamaL04	MN562087_2, MT193723, MW699846, NC_036342, Thunia albaL01, Thunia albaL02	3578	3579	2			GA -> TG		8	Substitution
Thuniopsis cleistogamaL04	MN562087_2, MT193723, Thunia albaL01, Thunia albaL02	3602	3602	1			A -> T		8	SNP (transversion)
Thuniopsis cleistogamaL04	Thunia albaL01, Thunia albaL02	3603	3610	0			+TACTTTAA		8	Insertion
Thuniopsis cleistogamaL04	MN562087_2	3612	3612	1			T -> G		8	SNP (transversion)
Thuniopsis cleistogamaL04	MN562087_2, MT193723, MW699846, NC_036342, Thunia albaL01, Thunia albaL02	3618	3618	1			C -> A		8	SNP (transversion)
Thuniopsis cleistogamaL04	MN562087_2, MT193723	3621	3621	1			C -> T		8	SNP (transition)
Thuniopsis cleistogamaL04	MN562087_2, MT193723, MW699846, Thunia albaL01, Thunia albaL02	3644	3644	0			(A)7 -> (A)8		8	Insertion (tandem repeat)
Thuniopsis cleistogamaL04	NC_036342	3644	3644	0			+C		8	Insertion
Thuniopsis cleistogamaL04	MW699846, NC_036342, Thunia albaL01, Thunia albaL02	3651	3651	1			G -> T		8	SNP (transversion)
Thuniopsis cleistogamaL04	Thunia albaL01, Thunia albaL02	3657	3657	1			T -> G		8	SNP (transversion)
Thuniopsis cleistogamaL04	MN562087_2, MT193723, MW699846, NC_036342, Thunia albaL01, Thunia albaL02	3665	3665	1			T -> G		8	SNP (transversion)
Thuniopsis cleistogamaL04	MN562087_2	3678	3678	1			A -> C		8	SNP (transversion)
Thuniopsis cleistogamaL04	Thunia albaL01, Thunia albaL02	3681	3681	1			T -> G		8	SNP (transversion)
Thuniopsis cleistogamaL04	NC_036342	3718	3718	1			A -> G		8	SNP (transition)
Thuniopsis cleistogamaL04	MN562087_2, MT193723, MW699846, NC_036342, Thunia albaL01, Thunia albaL02	3729	3729	1			(A)3 -> (A)2		8	Deletion (tandem repeat)
Thuniopsis cleistogamaL04	MN562087_2, MT193723, MW699846, NC_036342, Thunia albaL01, Thunia albaL02	3733	3733	1			T -> C		8	SNP (transition)
Thuniopsis cleistogamaL04	Thunia albaL01, Thunia albaL02	3747	3752	6			-CCTTTC		8	Deletion
Thuniopsis cleistogamaL04	NC_036342	3766	3770	5			-TTTGG		8	Deletion
Thuniopsis cleistogamaL04	MT193723	3775	3775	1			C -> A		8	SNP (transversion)
Thuniopsis cleistogamaL04	NC_036342	3775	3775	1			C -> G		8	SNP (transversion)
Thuniopsis cleistogamaL04	MW699846, NC_036342	3792	3792	1			C -> A		8	SNP (transversion)
Thuniopsis cleistogamaL04	Thunia albaL01, Thunia albaL02	3807	3807	1			A -> C		8	SNP (transversion)
Thuniopsis cleistogamaL04	MN562087_2, MT193723, MW699846, NC_036342, Thunia albaL01, Thunia albaL02	3814	3814	1			T -> G		8	SNP (transversion)
Thuniopsis cleistogamaL04	MN562087_2, MT193723	3815	3820	6			-AATAAC		8	Deletion
Thuniopsis cleistogamaL04	MN562087_2, MT193723, NC_036342	3821	3822	2			-AA		8	Deletion
Thuniopsis cleistogamaL04	MW699846	3823	3823	1			T -> G		8	SNP (transversion)
Thuniopsis cleistogamaL04	MN562087_2, MT193723, NC_036342	3823	3823	1			-T		8	Deletion
Thuniopsis cleistogamaL04	MN562087_2, MT193723, NC_036342	3824	3825	2			-AA		8	Deletion
Thuniopsis cleistogamaL04	MN562087_2, MT193723	3826	3832	7			-AAGAAAA		8	Deletion
Thuniopsis cleistogamaL04	Thunia albaL01, Thunia albaL02	3833	3833	1			T -> G		8	SNP (transversion)
Thuniopsis cleistogamaL04	MN562087_2, MT193723	3833	3833	1			-T		8	Deletion
Thuniopsis cleistogamaL04	MN562087_2, MT193723	3834	3837	4			-AGAA		8	Deletion
Thuniopsis cleistogamaL04	MN562087_2, MT193723, MW699846, NC_036342, Thunia albaL01, Thunia albaL02	3846	3846	1			G -> T		8	SNP (transversion)
Thuniopsis cleistogamaL04	MW699846, NC_036342	3849	3849	1			G -> T		8	SNP (transversion)
Thuniopsis cleistogamaL04	MW699846, NC_036342	3860	3860	1			A -> G		8	SNP (transition)
Thuniopsis cleistogamaL04	MN562087_2, MT193723, MW699846, NC_036342, Thunia albaL01, Thunia albaL02	3863	3863	1			G -> A		8	SNP (transition)
Thuniopsis cleistogamaL04	Thunia albaL01, Thunia albaL02	3880	3880	1			A -> C		8	SNP (transversion)
Thuniopsis cleistogamaL04	Thunia albaL01, Thunia albaL02	3919	3919	1			T -> A		8	SNP (transversion)
Thuniopsis cleistogamaL04	MN562087_2	3920	3920	1			T -> G		8	SNP (transversion)
Thuniopsis cleistogamaL04	MN562087_2, MT193723	3921	3921	0			+A		8	Insertion
Thuniopsis cleistogamaL04	MW699846, NC_036342	3921	3921	0			+C		8	Insertion
Thuniopsis cleistogamaL04	Thunia albaL01, Thunia albaL02	3921	3921	0			(T)2 -> (T)3		8	Insertion (tandem repeat)
Thuniopsis cleistogamaL04	Thunia albaL01, Thunia albaL02	3922	3922	0			+C		8	Insertion
Thuniopsis cleistogamaL04	MN562087_2	3922	3922	0			(T)2 -> (T)3		8	Insertion (tandem repeat)
Thuniopsis cleistogamaL04	MN562087_2, MT193723, MW699846, NC_036342, Thunia albaL01, Thunia albaL02	3923	3923	1			C -> T		8	SNP (transition)
Thuniopsis cleistogamaL04	MW699846, NC_036342	3925	3925	1			T -> G		8	SNP (transversion)
Thuniopsis cleistogamaL04	Thunia albaL01, Thunia albaL02	3962	3962	1			C -> A		8	SNP (transversion)
Thuniopsis cleistogamaL04	MN562087_2, MT193723, MW699846, NC_036342, Thunia albaL01, Thunia albaL02	3968	3968	1			A -> C		8	SNP (transversion)
Thuniopsis cleistogamaL04	MN562087_2, MT193723, Thunia albaL01, Thunia albaL02	3993	3993	0			+G		8	Insertion
Thuniopsis cleistogamaL04	MW699846, NC_036342	3993	3993	0			+T		8	Insertion
Thuniopsis cleistogamaL04	Thunia albaL01, Thunia albaL02	3994	3994	0			(A)10 -> (A)11		8	Insertion (tandem repeat)
Thuniopsis cleistogamaL04	Thunia albaL01, Thunia albaL02	4033	4033	1			G -> A		8	SNP (transition)
Thuniopsis cleistogamaL04	MT193723	4049	4049	1			C -> A		8	SNP (transversion)
Thuniopsis cleistogamaL04	MN562087_2, MT193723, Thunia albaL01, Thunia albaL02	4060	4060	1			C -> T		8	SNP (transition)
Thuniopsis cleistogamaL04	MN562087_2, MT193723, MW699846, NC_036342, Thunia albaL01, Thunia albaL02	4086	4086	1			T -> C		8	SNP (transition)
Thuniopsis cleistogamaL04	MN562087_2, MT193723, MW699846, NC_036342, Thunia albaL01, Thunia albaL02	4091	4091	1			A -> G		8	SNP (transition)
Thuniopsis cleistogamaL04	MN562087_2, MT193723, MW699846, NC_036342, Thunia albaL01, Thunia albaL02	4113	4113	1			A -> G		8	SNP (transition)
Thuniopsis cleistogamaL04	Thunia albaL01, Thunia albaL02	4115	4115	1			G -> A		8	SNP (transition)
Thuniopsis cleistogamaL04	MW699846	4159	4159	1			C -> T		8	SNP (transition)
Thuniopsis cleistogamaL04	Thunia albaL01, Thunia albaL02	4189	4189	1			A -> G		8	SNP (transition)
Thuniopsis cleistogamaL04	Thunia albaL01, Thunia albaL02	4203	4204	0			(AA)2 -> (AA)3		8	Insertion (tandem repeat)
Thuniopsis cleistogamaL04	MN562087_2, MT193723	4205	4205	1			A -> C		8	SNP (transversion)
Thuniopsis cleistogamaL04	NC_036342	4211	4211	1			(T)5 -> (T)4		8	Deletion (tandem repeat)
Thuniopsis cleistogamaL04	MT193723, Thunia albaL01, Thunia albaL02	4212	4212	1			T -> G		8	SNP (transversion)
Thuniopsis cleistogamaL04	NC_036342	4212	4212	1			(T)5 -> (T)4		8	Deletion (tandem repeat)
Thuniopsis cleistogamaL04	NC_036342	4213	4214	2			-TT		8	Deletion
Thuniopsis cleistogamaL04	MN562087_2, MT193723	4215	4215	1			A -> C		8	SNP (transversion)
Thuniopsis cleistogamaL04	NC_036342	4215	4215	1			-A		8	Deletion
Thuniopsis cleistogamaL04	MW699846, Thunia albaL01, Thunia albaL02	4216	4216	1			T -> G		8	SNP (transversion)
Thuniopsis cleistogamaL04	NC_036342	4216	4216	1			-T		8	Deletion
Thuniopsis cleistogamaL04	NC_036342	4217	4224	8			-AAAAAGAA		8	Deletion
Thuniopsis cleistogamaL04	MW699846	4225	4225	1			A -> G		8	SNP (transition)
Thuniopsis cleistogamaL04	NC_036342	4225	4225	1			(A)5 -> (A)4		8	Deletion (tandem repeat)
Thuniopsis cleistogamaL04	NC_036342	4226	4229	4			-AATT		8	Deletion
Thuniopsis cleistogamaL04	MN562087_2, MT193723	4230	4230	1			C -> A		8	SNP (transversion)
Thuniopsis cleistogamaL04	NC_036342	4230	4230	1			-C		8	Deletion
Thuniopsis cleistogamaL04	NC_036342	4231	4251	21			-TCGTTCTATTTCTATTATGAG		8	Deletion
Thuniopsis cleistogamaL04	MN562087_2, MT193723	4252	4252	1			T -> A		8	SNP (transversion)
Thuniopsis cleistogamaL04	NC_036342	4252	4252	1			-T		8	Deletion
Thuniopsis cleistogamaL04	NC_036342	4253	4260	8			-ACTAGAAA		8	Deletion
Thuniopsis cleistogamaL04	MW699846	4261	4261	1			T -> C		8	SNP (transition)
Thuniopsis cleistogamaL04	NC_036342	4261	4261	1			-T		8	Deletion
Thuniopsis cleistogamaL04	MW699846	4262	4262	1			C -> A		8	SNP (transversion)
Thuniopsis cleistogamaL04	NC_036342	4262	4262	1			-C		8	Deletion
Thuniopsis cleistogamaL04	NC_036342	4263	4264	2			-TT		8	Deletion
Thuniopsis cleistogamaL04	MN562087_2, MT193723, MW699846, Thunia albaL01, Thunia albaL02	4265	4265	1			A -> C		8	SNP (transversion)
Thuniopsis cleistogamaL04	NC_036342	4265	4265	1			-A		8	Deletion
Thuniopsis cleistogamaL04	NC_036342	4266	4283	18			-TTTTTCTATGATTAGATT		8	Deletion
Thuniopsis cleistogamaL04	MN562087_2, MT193723, MW699846, Thunia albaL01, Thunia albaL02	4284	4284	1			C -> A		8	SNP (transversion)
Thuniopsis cleistogamaL04	NC_036342	4284	4284	1			-C		8	Deletion
Thuniopsis cleistogamaL04	NC_036342	4285	4286	2			(TT)4 -> (TT)3		8	Deletion (tandem repeat)
Thuniopsis cleistogamaL04	MN562087_2, MT193723, MW699846, Thunia albaL01, Thunia albaL02	4287	4287	1			T -> C		8	SNP (transition)
Thuniopsis cleistogamaL04	NC_036342	4287	4287	1			(T)8 -> (T)7		8	Deletion (tandem repeat)
Thuniopsis cleistogamaL04	Thunia albaL01, Thunia albaL02	4298	4298	1			T -> C		8	SNP (transition)
Thuniopsis cleistogamaL04	MN562087_2, MT193723, MW699846, NC_036342, Thunia albaL01, Thunia albaL02	4302	4302	1			A -> C		8	SNP (transversion)
Thuniopsis cleistogamaL04	NC_036342	4307	4307	1			C -> T		8	SNP (transition)
Thuniopsis cleistogamaL04	MN562087_2, MT193723, MW699846, NC_036342, Thunia albaL01, Thunia albaL02	4323	4323	1			C -> T		8	SNP (transition)
Thuniopsis cleistogamaL04	MN562087_2, MT193723, MW699846, NC_036342, Thunia albaL01, Thunia albaL02	4345	4345	1			T -> C		8	SNP (transition)
Thuniopsis cleistogamaL04	Thunia albaL01, Thunia albaL02	4364	4364	1			A -> C		8	SNP (transversion)
Thuniopsis cleistogamaL04	MN562087_2, MT193723, MW699846, NC_036342, Thunia albaL01, Thunia albaL02	4392	4392	1			C -> T		8	SNP (transition)
Thuniopsis cleistogamaL04	MN562087_2, MT193723, MW699846, NC_036342, Thunia albaL01, Thunia albaL02	4418	4418	1			G -> A		8	SNP (transition)
Thuniopsis cleistogamaL04	Thunia albaL01, Thunia albaL02	4479	4479	1			T -> C		8	SNP (transition)
Thuniopsis cleistogamaL04	MT193723	4497	4497	0			(A)6 -> (A)7		8	Insertion (tandem repeat)
Thuniopsis cleistogamaL04	MN562087_2, MT193723, MW699846, NC_036342, Thunia albaL01, Thunia albaL02	4504	4504	1			G -> A		8	SNP (transition)
Thuniopsis cleistogamaL04	MN562087_2, MT193723, MW699846, NC_036342, Thunia albaL01, Thunia albaL02	4507	4507	1			T -> C		8	SNP (transition)
Thuniopsis cleistogamaL04	MN562087_2, MT193723, MW699846	4521	4521	1			C -> A		8	SNP (transversion)
Thuniopsis cleistogamaL04	MW699846	4522	4522	1			A -> T		8	SNP (transversion)
Thuniopsis cleistogamaL04	MN562087_2, MT193723, MW699846, NC_036342	4527	4527	1			C -> A		8	SNP (transversion)
Thuniopsis cleistogamaL04	MN562087_2, MT193723, MW699846, NC_036342, Thunia albaL01, Thunia albaL02	4533	4533	1			A -> G		8	SNP (transition)
Thuniopsis cleistogamaL04	MN562087_2, MT193723	4562	4562	1			A -> G		8	SNP (transition)
Thuniopsis cleistogamaL04	MN562087_2, MT193723	4587	4587	1			C -> A		8	SNP (transversion)
Thuniopsis cleistogamaL04	MW699846	4604	4604	1			A -> G		8	SNP (transition)
Thuniopsis cleistogamaL04	MW699846, NC_036342	4608	4608	1			G -> A		8	SNP (transition)
Thuniopsis cleistogamaL04	Thunia albaL01, Thunia albaL02	4635	4635	1			A -> C		8	SNP (transversion)
Thuniopsis cleistogamaL04	MN562087_2, MT193723	4635	4635	1			-A		8	Deletion
Thuniopsis cleistogamaL04	MN562087_2, MT193723	4636	4636	1			-G		8	Deletion
Thuniopsis cleistogamaL04	MN562087_2, MT193723, MW699846, NC_036342, Thunia albaL01, Thunia albaL02	4637	4638	2			(AA)6 -> (AA)5		8	Deletion (tandem repeat)
Thuniopsis cleistogamaL04	MN562087_2, MT193723, MW699846, NC_036342	4639	4639	1			(A)12 -> (A)11		8	Deletion (tandem repeat)
Thuniopsis cleistogamaL04	NC_036342	4640	4640	1			(A)12 -> (A)11		8	Deletion (tandem repeat)
Thuniopsis cleistogamaL04	MN562087_2, MT193723	4641	4641	1			A -> G		8	SNP (transition)
Thuniopsis cleistogamaL04	NC_036342	4641	4641	1			(A)12 -> (A)11		8	Deletion (tandem repeat)
Thuniopsis cleistogamaL04	Thunia albaL01, Thunia albaL02	4649	4649	1			G -> A		8	SNP (transition)
Thuniopsis cleistogamaL04	MT193723	4649	4649	1			G -> T		8	SNP (transversion)
Thuniopsis cleistogamaL04	Thunia albaL01, Thunia albaL02	4650	4650	1			A -> G		8	SNP (transition)
Thuniopsis cleistogamaL04	MW699846	4659	4659	1			G -> A		8	SNP (transition)
Thuniopsis cleistogamaL04	NC_036342	4659	4659	1			G -> T		8	SNP (transversion)
Thuniopsis cleistogamaL04	Thunia albaL01, Thunia albaL02	4665	4665	1			A -> C		8	SNP (transversion)
Thuniopsis cleistogamaL04	MW699846, NC_036342	4666	4666	1			T -> G		8	SNP (transversion)
Thuniopsis cleistogamaL04	MW699846	4671	4671	1			A -> C		8	SNP (transversion)
Thuniopsis cleistogamaL04	MW699846, NC_036342	4703	4703	1			T -> G		8	SNP (transversion)
Thuniopsis cleistogamaL04	MN562087_2, MT193723	4756	4756	1			G -> T		8	SNP (transversion)
Thuniopsis cleistogamaL04	MW699846, NC_036342	4761	4761	1			A -> G		8	SNP (transition)
Thuniopsis cleistogamaL04	MN562087_2	4777	4780	4			-AATC		8	Deletion
Thuniopsis cleistogamaL04	MW699846, NC_036342	4781	4787	7			-AAAAAAA		8	Deletion
Thuniopsis cleistogamaL04	MN562087_2, MT193723	4788	4788	1			G -> T		8	SNP (transversion)
Thuniopsis cleistogamaL04	MW699846, NC_036342	4788	4788	1			-G		8	Deletion
Thuniopsis cleistogamaL04	MW699846, NC_036342	4789	4800	12			-AAAGGTACAATA		8	Deletion
Thuniopsis cleistogamaL04	MN562087_2, MW699846, NC_036342	4801	4801	1			-C		8	Deletion
Thuniopsis cleistogamaL04	MW699846, NC_036342	4830	4830	1			G -> A		8	SNP (transition)
Thuniopsis cleistogamaL04	MN562087_2	4830	4830	1			-G		8	Deletion
Thuniopsis cleistogamaL04	Thunia albaL01, Thunia albaL02	4850	4850	1			G -> T		8	SNP (transversion)
Thuniopsis cleistogamaL04	MN562087_2, MT193723, MW699846, NC_036342	4857	4857	1			G -> T		8	SNP (transversion)
Thuniopsis cleistogamaL04	MW699846	4862	4863	2			AA -> G		8	Deletion
Thuniopsis cleistogamaL04	MW699846, NC_036342	4864	4865	2			(AA)4 -> (AA)3		8	Deletion (tandem repeat)
Thuniopsis cleistogamaL04	MN562087_2, MT193723	4866	4866	1			G -> T		8	SNP (transversion)
Thuniopsis cleistogamaL04	MW699846, NC_036342	4866	4866	1			-G		8	Deletion
Thuniopsis cleistogamaL04	MW699846, NC_036342	4867	4878	12			-AAGAATAAGAAA		8	Deletion
Thuniopsis cleistogamaL04	MW699846	4879	4886	8			-AAGAAGAA		8	Deletion
Thuniopsis cleistogamaL04	NC_036342	4887	4887	1			G -> T		8	SNP (transversion)
Thuniopsis cleistogamaL04	MW699846	4887	4887	1			-G		8	Deletion
Thuniopsis cleistogamaL04	MN562087_2, MT193723, MW699846, NC_036342, Thunia albaL01, Thunia albaL02	4918	4918	1			T -> G		8	SNP (transversion)
Thuniopsis cleistogamaL04	MN562087_2, MT193723, MW699846, NC_036342, Thunia albaL01, Thunia albaL02	4923	4923	1			(T)4 -> (T)3		8	Deletion (tandem repeat)
Thuniopsis cleistogamaL04	MW699846, NC_036342	4934	4934	1			G -> A		8	SNP (transition)
Thuniopsis cleistogamaL04	Thunia albaL01, Thunia albaL02	4941	4958	0			+ACTAAAGATAGGTACTAG		8	Insertion
Thuniopsis cleistogamaL04	MW699846, NC_036342	4959	4959	1			A -> G		8	SNP (transition)
Thuniopsis cleistogamaL04	MN562087_2, MT193723, MW699846, NC_036342, Thunia albaL01, Thunia albaL02	4962	4962	1			C -> A		8	SNP (transversion)
Thuniopsis cleistogamaL04	MN562087_2, MT193723, MW699846, NC_036342, Thunia albaL01, Thunia albaL02	5015	5018	0		267	(CTTT)2 -> (CTTT)3		8	Insertion (tandem repeat)	Frame Shift	rps16
Thuniopsis cleistogamaL04	MN562087_2, MT193723, MW699846, NC_036342, Thunia albaL01, Thunia albaL02	5041	5041	1	I -> V	244	T -> C	ATT -> GTT	8	SNP (transition)	Substitution	rps16
Thuniopsis cleistogamaL04	Thunia albaL01, Thunia albaL02	5075	5075	1		210	A -> G	ATT -> ATC	8	SNP (transition)	None	rps16
Thuniopsis cleistogamaL04	MN562087_2, MT193723, MW699846, NC_036342, Thunia albaL01, Thunia albaL02	5156	5156	1		129	T -> C	AAA -> AAG	8	SNP (transition)	None	rps16
Thuniopsis cleistogamaL04	MT193723	5188	5188	1	L -> I	97	G -> T	CTT -> ATT	8	SNP (transversion)	Substitution	rps16
Thuniopsis cleistogamaL04	MN562087_2, MT193723, MW699846, NC_036342, Thunia albaL01, Thunia albaL02	5269	5269	1			C -> T		8	SNP (transition)
Thuniopsis cleistogamaL04	MN562087_2, MT193723, MW699846, NC_036342, Thunia albaL01, Thunia albaL02	5316	5316	0			(A)5 -> (A)6		8	Insertion (tandem repeat)
Thuniopsis cleistogamaL04	NC_036342, Thunia albaL01, Thunia albaL02	5334	5334	1			C -> A		8	SNP (transversion)
Thuniopsis cleistogamaL04	MN562087_2, MT193723, MW699846, NC_036342, Thunia albaL01, Thunia albaL02	5338	5339	2			TT -> AA		8	Substitution
Thuniopsis cleistogamaL04	NC_036342	5340	5340	1			C -> T		8	SNP (transition)
Thuniopsis cleistogamaL04	MN562087_2, MT193723, MW699846, Thunia albaL01, Thunia albaL02	5340	5340	1			-C		8	Deletion
Thuniopsis cleistogamaL04	MN562087_2, MT193723, MW699846, Thunia albaL01, Thunia albaL02	5341	5341	1			-T		8	Deletion
Thuniopsis cleistogamaL04	NC_036342	5342	5342	1			A -> T		8	SNP (transversion)
Thuniopsis cleistogamaL04	MN562087_2, MT193723, MW699846, Thunia albaL01, Thunia albaL02	5342	5342	1			-A		8	Deletion
Thuniopsis cleistogamaL04	NC_036342	5343	5343	1			T -> C		8	SNP (transition)
Thuniopsis cleistogamaL04	MN562087_2, MT193723, MW699846, Thunia albaL01, Thunia albaL02	5343	5343	1			-T		8	Deletion
Thuniopsis cleistogamaL04	NC_036342	5344	5344	1			A -> T		8	SNP (transversion)
Thuniopsis cleistogamaL04	MN562087_2, MT193723, MW699846, Thunia albaL01, Thunia albaL02	5344	5344	1			-A		8	Deletion
Thuniopsis cleistogamaL04	MN562087_2, MT193723, MW699846, Thunia albaL01, Thunia albaL02	5345	5352	8			-ATTTCTAT		8	Deletion
Thuniopsis cleistogamaL04	NC_036342	5353	5353	1			T -> C		8	SNP (transition)
Thuniopsis cleistogamaL04	MN562087_2, MT193723, MW699846, Thunia albaL01, Thunia albaL02	5353	5353	1			(T)3 -> (T)2		8	Deletion (tandem repeat)
Thuniopsis cleistogamaL04	MN562087_2, MT193723, MW699846, Thunia albaL01, Thunia albaL02	5354	5354	1			(T)3 -> (T)2		8	Deletion (tandem repeat)
Thuniopsis cleistogamaL04	NC_036342	5355	5355	1			C -> A		8	SNP (transversion)
Thuniopsis cleistogamaL04	MN562087_2, MT193723, MW699846, Thunia albaL01, Thunia albaL02	5355	5355	1			-C		8	Deletion
Thuniopsis cleistogamaL04	MN562087_2, MT193723, MW699846, Thunia albaL01, Thunia albaL02	5356	5359	4			-TATA		8	Deletion
Thuniopsis cleistogamaL04	NC_036342	5360	5360	1			A -> C		8	SNP (transversion)
Thuniopsis cleistogamaL04	MN562087_2, MT193723, MW699846, Thunia albaL01, Thunia albaL02	5360	5360	1			-A		8	Deletion
Thuniopsis cleistogamaL04	Thunia albaL01, Thunia albaL02	5366	5366	1			A -> C		8	SNP (transversion)
Thuniopsis cleistogamaL04	Thunia albaL01, Thunia albaL02	5368	5368	1			T -> A		8	SNP (transversion)
Thuniopsis cleistogamaL04	MN562087_2	5378	5378	1			C -> A		8	SNP (transversion)
Thuniopsis cleistogamaL04	MT193723	5378	5378	1			-C		8	Deletion
Thuniopsis cleistogamaL04	MT193723	5379	5380	2			(TA)3 -> (TA)2		8	Deletion (tandem repeat)
Thuniopsis cleistogamaL04	MN562087_2	5381	5381	1			T -> G		8	SNP (transversion)
Thuniopsis cleistogamaL04	MT193723	5381	5381	1			-T		8	Deletion
Thuniopsis cleistogamaL04	Thunia albaL01, Thunia albaL02	5394	5395	2			-AA		8	Deletion
Thuniopsis cleistogamaL04	Thunia albaL01, Thunia albaL02	5401	5401	1			A -> T		8	SNP (transversion)
Thuniopsis cleistogamaL04	MN562087_2, MT193723, MW699846, NC_036342, Thunia albaL01, Thunia albaL02	5403	5403	1			T -> G		8	SNP (transversion)
Thuniopsis cleistogamaL04	MN562087_2, MT193723	5411	5411	1			G -> A		8	SNP (transition)
Thuniopsis cleistogamaL04	Thunia albaL01, Thunia albaL02	5441	5441	1			C -> T		8	SNP (transition)
Thuniopsis cleistogamaL04	MW699846, NC_036342	5443	5443	1			(T)7 -> (T)6		8	Deletion (tandem repeat)
Thuniopsis cleistogamaL04	MT193723	5451	5451	1			C -> A		8	SNP (transversion)
Thuniopsis cleistogamaL04	MW699846	5479	5479	1			C -> T		8	SNP (transition)
Thuniopsis cleistogamaL04	MN562087_2, MT193723, MW699846, NC_036342, Thunia albaL01, Thunia albaL02, Thuniopsis cleistogamaL05	5480	5480	1			A -> G		8	SNP (transition)
Thuniopsis cleistogamaL04	MN562087_2, MT193723, MW699846, NC_036342, Thunia albaL01, Thunia albaL02	5539	5539	1			A -> C		8	SNP (transversion)
Thuniopsis cleistogamaL04	MW699846, NC_036342	5570	5570	1			C -> T		8	SNP (transition)
Thuniopsis cleistogamaL04	MW699846, NC_036342	5576	5576	1			G -> A		8	SNP (transition)
Thuniopsis cleistogamaL04	MN562087_2, MT193723, MW699846, NC_036342, Thunia albaL01, Thunia albaL02	5582	5582	1			A -> C		8	SNP (transversion)
Thuniopsis cleistogamaL04	MW699846, NC_036342, Thunia albaL01, Thunia albaL02	5583	5583	1			(T)10 -> (T)9		8	Deletion (tandem repeat)
Thuniopsis cleistogamaL04	MW699846, NC_036342	5588	5588	1			T -> G		8	SNP (transversion)
Thuniopsis cleistogamaL04	NC_036342	5610	5610	1			T -> C		8	SNP (transition)
Thuniopsis cleistogamaL04	MW699846, NC_036342	5621	5621	1			G -> T		8	SNP (transversion)
Thuniopsis cleistogamaL04	MN562087_2, MT193723, MW699846, NC_036342, Thunia albaL01, Thunia albaL02	5623	5623	1			A -> G		8	SNP (transition)
Thuniopsis cleistogamaL04	Thunia albaL01, Thunia albaL02	5666	5666	1			G -> A		8	SNP (transition)
Thuniopsis cleistogamaL04	MN562087_2, MT193723	5675	5675	1			C -> T		8	SNP (transition)
Thuniopsis cleistogamaL04	MN562087_2, MT193723, MW699846, NC_036342, Thunia albaL01, Thunia albaL02	5749	5755	0			+TTTGTTC		8	Insertion
Thuniopsis cleistogamaL04	MN562087_2, MT193723	5760	5769	10			-TATGGAAAAG		8	Deletion
Thuniopsis cleistogamaL04	MW699846, NC_036342	5771	5771	1			G -> A		8	SNP (transition)
Thuniopsis cleistogamaL04	Thunia albaL01, Thunia albaL02	5778	5779	2			CA -> TC		8	Substitution
Thuniopsis cleistogamaL04	MW699846	5782	5782	1			C -> T		8	SNP (transition)
Thuniopsis cleistogamaL04	Thunia albaL01	5796	5796	1			C -> T		8	SNP (transition)
Thuniopsis cleistogamaL04	MN562087_2, MT193723, MW699846, NC_036342, Thunia albaL01, Thunia albaL02	5817	5817	1			A -> G		8	SNP (transition)
Thuniopsis cleistogamaL04	MW699846, NC_036342	5845	5845	1			G -> T		8	SNP (transversion)
Thuniopsis cleistogamaL04	MN562087_2, MT193723, Thunia albaL01, Thunia albaL02	5845	5845	1			-G		8	Deletion
Thuniopsis cleistogamaL04	MN562087_2, MT193723, Thunia albaL01, Thunia albaL02	5846	5873	28			-ATTTTTTCATTTCAAACTTGTTCAAATT		8	Deletion
Thuniopsis cleistogamaL04	MW699846	5874	5874	1			T -> G		8	SNP (transversion)
Thuniopsis cleistogamaL04	MN562087_2, MT193723, Thunia albaL01, Thunia albaL02	5874	5874	1			(T)3 -> (T)2		8	Deletion (tandem repeat)
Thuniopsis cleistogamaL04	MN562087_2, MT193723, MW699846, NC_036342, Thunia albaL01, Thunia albaL02	5885	5885	1			T -> A		8	SNP (transversion)
Thuniopsis cleistogamaL04	MN562087_2, MT193723, MW699846, NC_036342, Thunia albaL01, Thunia albaL02	5894	5894	1			G -> T		8	SNP (transversion)
Thuniopsis cleistogamaL04	MW699846, NC_036342, Thunia albaL01, Thunia albaL02	5900	5900	1			T -> G		8	SNP (transversion)
Thuniopsis cleistogamaL04	NC_036342	5912	5912	1			A -> C		8	SNP (transversion)
Thuniopsis cleistogamaL04	Thunia albaL01, Thunia albaL02	5939	5939	1			G -> A		8	SNP (transition)
Thuniopsis cleistogamaL04	MN562087_2, MT193723	5945	5945	1			C -> A		8	SNP (transversion)
Thuniopsis cleistogamaL04	Thunia albaL01, Thunia albaL02	5981	5981	1			A -> G		8	SNP (transition)
Thuniopsis cleistogamaL04	MN562087_2, MT193723	6020	6020	1			T -> G		8	SNP (transversion)
Thuniopsis cleistogamaL04	MN562087_2, MT193723	6025	6025	1			C -> T		8	SNP (transition)
Thuniopsis cleistogamaL04	MN562087_2, MT193723	6054	6054	1			C -> T		8	SNP (transition)
Thuniopsis cleistogamaL04	MW699846	6059	6059	1			T -> G		8	SNP (transversion)
Thuniopsis cleistogamaL04	Thunia albaL01, Thunia albaL02	6060	6060	1			A -> C		8	SNP (transversion)
Thuniopsis cleistogamaL04	MN562087_2, MT193723, MW699846, NC_036342, Thunia albaL01, Thunia albaL02	6098	6098	1			T -> G		8	SNP (transversion)
Thuniopsis cleistogamaL04	Thunia albaL01, Thunia albaL02	6108	6108	1			A -> G		8	SNP (transition)
Thuniopsis cleistogamaL04	MN562087_2, MT193723	6131	6131	1			T -> C		8	SNP (transition)
Thuniopsis cleistogamaL04	MN562087_2, MT193723, MW699846, NC_036342, Thunia albaL01, Thunia albaL02	6217	6217	1			A -> C		8	SNP (transversion)
Thuniopsis cleistogamaL04	MW699846, Thunia albaL01, Thunia albaL02	6219	6219	1			A -> C		8	SNP (transversion)
Thuniopsis cleistogamaL04	Thunia albaL01, Thunia albaL02	6230	6230	1			A -> C		8	SNP (transversion)
Thuniopsis cleistogamaL04	MW699846	6317	6317	1			T -> C		8	SNP (transition)
Thuniopsis cleistogamaL04	MW699846	6320	6320	1			G -> A		8	SNP (transition)
Thuniopsis cleistogamaL04	MW699846	6326	6336	11			-ATAAGTGTTTA		8	Deletion
Thuniopsis cleistogamaL04	MN562087_2, MT193723, Thunia albaL01, Thunia albaL02	6355	6355	1			T -> G		8	SNP (transversion)
Thuniopsis cleistogamaL04	MN562087_2, MT193723, MW699846, NC_036342, Thunia albaL01, Thunia albaL02	6359	6359	1			A -> T		8	SNP (transversion)
Thuniopsis cleistogamaL04	MN562087_2, MT193723	6374	6374	1			C -> T		8	SNP (transition)
Thuniopsis cleistogamaL04	MN562087_2, MT193723	6389	6389	0			+T		8	Insertion
Thuniopsis cleistogamaL04	NC_036342	6396	6396	1			G -> A		8	SNP (transition)
Thuniopsis cleistogamaL04	MW699846	6396	6396	1			G -> T		8	SNP (transversion)
Thuniopsis cleistogamaL04	MN562087_2	6397	6398	0			(AA)4 -> (AA)5		8	Insertion (tandem repeat)
Thuniopsis cleistogamaL04	MN562087_2, MW699846, NC_036342	6399	6399	0			(A)9 -> (A)10		8	Insertion (tandem repeat)
Thuniopsis cleistogamaL04	MN562087_2, MW699846, NC_036342, Thunia albaL01, Thunia albaL02	6400	6402	0			(AAA)3 -> (AAA)4		8	Insertion (tandem repeat)
Thuniopsis cleistogamaL04	MN562087_2, MT193723, MW699846, NC_036342, Thunia albaL01, Thunia albaL02	6408	6408	1			A -> C		8	SNP (transversion)
Thuniopsis cleistogamaL04	Thunia albaL01, Thunia albaL02	6419	6419	1			T -> G		8	SNP (transversion)
Thuniopsis cleistogamaL04	Thunia albaL01, Thunia albaL02	6434	6434	1			A -> C		8	SNP (transversion)
Thuniopsis cleistogamaL04	MN562087_2, MT193723	6437	6437	1			T -> C		8	SNP (transition)
Thuniopsis cleistogamaL04	MN562087_2, MT193723, MW699846, NC_036342, Thunia albaL01, Thunia albaL02	6446	6446	1			A -> G		8	SNP (transition)
Thuniopsis cleistogamaL04	MN562087_2, MT193723, MW699846, NC_036342, Thunia albaL01, Thunia albaL02	6456	6456	1			A -> G		8	SNP (transition)
Thuniopsis cleistogamaL04	MN562087_2, MT193723, MW699846, NC_036342, Thunia albaL01, Thunia albaL02	6464	6464	1			G -> A		8	SNP (transition)
Thuniopsis cleistogamaL04	MW699846	6480	6480	1			C -> A		8	SNP (transversion)
Thuniopsis cleistogamaL04	MT193723	6482	6482	0			+A		8	Insertion
Thuniopsis cleistogamaL04	MT193723	6487	6487	1			C -> A		8	SNP (transversion)
Thuniopsis cleistogamaL04	MN562087_2, MT193723, Thuniopsis cleistogamaL05	6493	6493	1			(A)13 -> (A)12		8	Deletion (tandem repeat)
Thuniopsis cleistogamaL04	MN562087_2, MT193723	6494	6494	1			(A)13 -> (A)12		8	Deletion (tandem repeat)
Thuniopsis cleistogamaL04	Thunia albaL01, Thunia albaL02	6495	6495	1			A -> G		8	SNP (transition)
Thuniopsis cleistogamaL04	MN562087_2, MT193723	6495	6495	1			(A)13 -> (A)12		8	Deletion (tandem repeat)
Thuniopsis cleistogamaL04	MN562087_2, MT193723	6496	6497	2			(AA)6 -> (AA)5		8	Deletion (tandem repeat)
Thuniopsis cleistogamaL04	MW699846	6498	6499	2			(AA)6 -> (AA)5		8	Deletion (tandem repeat)
Thuniopsis cleistogamaL04	NC_036342	6500	6500	0			+G		8	Insertion
Thuniopsis cleistogamaL04	MN562087_2, MT193723	6504	6504	1			A -> G		8	SNP (transition)
Thuniopsis cleistogamaL04	MW699846, NC_036342	6507	6507	1			G -> C		8	SNP (transversion)
Thuniopsis cleistogamaL04	Thunia albaL01, Thunia albaL02	6508	6508	1			A -> G		8	SNP (transition)
Thuniopsis cleistogamaL04	NC_036342	6512	6512	1			T -> G		8	SNP (transversion)
Thuniopsis cleistogamaL04	Thunia albaL01, Thunia albaL02	6514	6514	1			G -> T		8	SNP (transversion)
Thuniopsis cleistogamaL04	MW699846, Thunia albaL01, Thunia albaL02	6561	6561	1			G -> T		8	SNP (transversion)
Thuniopsis cleistogamaL04	MW699846	6566	6566	1			(C)4 -> (C)3		8	Deletion (tandem repeat)
Thuniopsis cleistogamaL04	MW699846	6579	6579	1			T -> G		8	SNP (transversion)
Thuniopsis cleistogamaL04	NC_036342	6598	6600	3			-TAA		8	Deletion
Thuniopsis cleistogamaL04	Thunia albaL01, Thunia albaL02	6601	6601	1			C -> T		8	SNP (transition)
Thuniopsis cleistogamaL04	NC_036342	6601	6601	1			-C		8	Deletion
Thuniopsis cleistogamaL04	NC_036342, Thunia albaL01, Thunia albaL02	6602	6605	4			-TAAA		8	Deletion
Thuniopsis cleistogamaL04	MN562087_2, MT193723	6606	6606	1			T -> G		8	SNP (transversion)
Thuniopsis cleistogamaL04	NC_036342, Thunia albaL01, Thunia albaL02	6606	6606	1			-T		8	Deletion
Thuniopsis cleistogamaL04	NC_036342	6607	6607	1			-A		8	Deletion
Thuniopsis cleistogamaL04	MN562087_2, MT193723, MW699846, Thunia albaL01, Thunia albaL02	6608	6608	1			A -> C		8	SNP (transversion)
Thuniopsis cleistogamaL04	NC_036342	6608	6608	1			-A		8	Deletion
Thuniopsis cleistogamaL04	NC_036342	6609	6611	3			-TAT		8	Deletion
Thuniopsis cleistogamaL04	MN562087_2, MT193723, MW699846, Thunia albaL01, Thunia albaL02	6612	6615	0			+ACTA		8	Insertion
Thuniopsis cleistogamaL04	MW699846, NC_036342	6624	6624	1			A -> G		8	SNP (transition)
Thuniopsis cleistogamaL04	MN562087_2, MT193723	6646	6646	1			T -> A		8	SNP (transversion)
Thuniopsis cleistogamaL04	MN562087_2, MT193723	6656	6656	1			C -> T		8	SNP (transition)
Thuniopsis cleistogamaL04	MW699846	6671	6671	1			A -> C		8	SNP (transversion)
Thuniopsis cleistogamaL04	MN562087_2, MT193723	6674	6674	1			G -> T		8	SNP (transversion)
Thuniopsis cleistogamaL04	Thunia albaL01, Thunia albaL02	6680	6680	1			T -> G		8	SNP (transversion)
Thuniopsis cleistogamaL04	MN562087_2, MT193723, MW699846, NC_036342, Thunia albaL01, Thunia albaL02	6683	6683	1			T -> G		8	SNP (transversion)
Thuniopsis cleistogamaL04	MW699846, NC_036342	6686	6687	2			AA -> TC		8	Substitution
Thuniopsis cleistogamaL04	MW699846, NC_036342, Thunia albaL01, Thunia albaL02	6689	6689	1			C -> A		8	SNP (transversion)
Thuniopsis cleistogamaL04	MN562087_2, Thunia albaL01, Thunia albaL02	6694	6694	1			(A)3 -> (A)2		8	Deletion (tandem repeat)
Thuniopsis cleistogamaL04	MT193723, MW699846, NC_036342	6695	6695	1			G -> T		8	SNP (transversion)
Thuniopsis cleistogamaL04	MN562087_2, Thunia albaL01, Thunia albaL02	6695	6695	1			-G		8	Deletion
Thuniopsis cleistogamaL04	MN562087_2, Thunia albaL01, Thunia albaL02	6696	6696	1			-A		8	Deletion
Thuniopsis cleistogamaL04	MT193723	6697	6697	1			A -> T		8	SNP (transversion)
Thuniopsis cleistogamaL04	MN562087_2, MW699846, NC_036342, Thunia albaL01, Thunia albaL02	6697	6697	1			-A		8	Deletion
Thuniopsis cleistogamaL04	MN562087_2, MW699846, NC_036342, Thunia albaL01, Thunia albaL02	6698	6700	3			-TAA		8	Deletion
Thuniopsis cleistogamaL04	MT193723	6701	6701	1			G -> T		8	SNP (transversion)
Thuniopsis cleistogamaL04	MN562087_2, MW699846, NC_036342, Thunia albaL01, Thunia albaL02	6701	6701	1			-G		8	Deletion
Thuniopsis cleistogamaL04	MT193723	6702	6702	1			A -> G		8	SNP (transition)
Thuniopsis cleistogamaL04	MN562087_2, MW699846, NC_036342, Thunia albaL01, Thunia albaL02	6702	6702	1			-A		8	Deletion
Thuniopsis cleistogamaL04	MN562087_2, MT193723	6703	6703	1			T -> A		8	SNP (transversion)
Thuniopsis cleistogamaL04	MW699846, NC_036342, Thunia albaL01, Thunia albaL02	6703	6703	1			-T		8	Deletion
Thuniopsis cleistogamaL04	MN562087_2, MT193723	6704	6704	1			A -> T		8	SNP (transversion)
Thuniopsis cleistogamaL04	MW699846, NC_036342, Thunia albaL01, Thunia albaL02	6704	6704	1			-A		8	Deletion
Thuniopsis cleistogamaL04	Thunia albaL01, Thunia albaL02	6705	6708	4			-ATAT		8	Deletion
Thuniopsis cleistogamaL04	MN562087_2, MT193723	6709	6709	1			T -> G		8	SNP (transversion)
Thuniopsis cleistogamaL04	Thunia albaL01, Thunia albaL02	6709	6709	1			-T		8	Deletion
Thuniopsis cleistogamaL04	MN562087_2, MT193723	6710	6710	1			C -> A		8	SNP (transversion)
Thuniopsis cleistogamaL04	Thunia albaL01, Thunia albaL02	6710	6710	1			-C		8	Deletion
Thuniopsis cleistogamaL04	Thunia albaL01, Thunia albaL02	6711	6711	1			(A)4 -> (A)3		8	Deletion (tandem repeat)
Thuniopsis cleistogamaL04	MW699846, NC_036342	6715	6715	1			G -> T		8	SNP (transversion)
Thuniopsis cleistogamaL04	MN562087_2, MT193723, MW699846, NC_036342, Thunia albaL01, Thunia albaL02	6716	6716	1			C -> A		8	SNP (transversion)
Thuniopsis cleistogamaL04	MN562087_2, MT193723	6721	6721	1			T -> G		8	SNP (transversion)
Thuniopsis cleistogamaL04	MN562087_2, MT193723	6736	6736	1			C -> A		8	SNP (transversion)
Thuniopsis cleistogamaL04	MN562087_2, MT193723, MW699846, NC_036342, Thunia albaL01, Thunia albaL02	6741	6741	1			C -> G		8	SNP (transversion)
Thuniopsis cleistogamaL04	MN562087_2, MT193723	6745	6745	1			G -> T		8	SNP (transversion)
Thuniopsis cleistogamaL04	MW699846	6748	6751	4			-TTAT		8	Deletion
Thuniopsis cleistogamaL04	Thunia albaL01, Thunia albaL02	6752	6752	1			G -> A		8	SNP (transition)
Thuniopsis cleistogamaL04	MW699846	6752	6752	1			-G		8	Deletion
Thuniopsis cleistogamaL04	MW699846	6753	6755	3			-TAT		8	Deletion
Thuniopsis cleistogamaL04	MW699846	6758	6758	1			A -> C		8	SNP (transversion)
Thuniopsis cleistogamaL04	MN562087_2, MT193723, MW699846, NC_036342, Thunia albaL01, Thunia albaL02	6772	6772	1			T -> A		8	SNP (transversion)
Thuniopsis cleistogamaL04	Thunia albaL01, Thunia albaL02	6773	6773	1			A -> G		8	SNP (transition)
Thuniopsis cleistogamaL04	MN562087_2	6773	6773	1			A -> T		8	SNP (transversion)
Thuniopsis cleistogamaL04	MN562087_2	6775	6775	1			(A)3 -> (A)2		8	Deletion (tandem repeat)
Thuniopsis cleistogamaL04	Thunia albaL01, Thunia albaL02	6776	6782	0			+AGAAAAA		8	Insertion
Thuniopsis cleistogamaL04	MN562087_2	6783	6788	6			-TCTATT		8	Deletion
Thuniopsis cleistogamaL04	MT193723, MW699846, NC_036342, Thunia albaL01, Thunia albaL02	6789	6789	0			(T)2 -> (T)3		8	Insertion (tandem repeat)
Thuniopsis cleistogamaL04	MT193723, NC_036342, Thunia albaL01, Thunia albaL02	6790	6790	0			(A)2 -> (A)3		8	Insertion (tandem repeat)
Thuniopsis cleistogamaL04	MW699846	6790	6790	0			+C		8	Insertion
Thuniopsis cleistogamaL04	Thunia albaL01, Thunia albaL02	6791	6791	0			+G		8	Insertion
Thuniopsis cleistogamaL04	MT193723, MW699846, NC_036342	6791	6791	0			(T)2 -> (T)3		8	Insertion (tandem repeat)
Thuniopsis cleistogamaL04	MT193723, MW699846, NC_036342, Thunia albaL01, Thunia albaL02	6792	6809	0			+AATTTCTAATATTCAAAA		8	Insertion
Thuniopsis cleistogamaL04	MT193723	6810	6810	0			(A)2 -> (A)3		8	Insertion (tandem repeat)
Thuniopsis cleistogamaL04	MW699846, NC_036342, Thunia albaL01, Thunia albaL02	6810	6810	0			(T)2 -> (T)3		8	Insertion (tandem repeat)
Thuniopsis cleistogamaL04	MT193723, MW699846, NC_036342, Thunia albaL01, Thunia albaL02	6811	6812	0			+TT		8	Insertion
Thuniopsis cleistogamaL04	MT193723	6813	6813	0			(A)2 -> (A)3		8	Insertion (tandem repeat)
Thuniopsis cleistogamaL04	Thunia albaL01, Thunia albaL02	6813	6813	0			+C		8	Insertion
Thuniopsis cleistogamaL04	MW699846, NC_036342	6813	6813	0			(T)2 -> (T)3		8	Insertion (tandem repeat)
Thuniopsis cleistogamaL04	MT193723, MW699846, NC_036342	6814	6814	0			+G		8	Insertion
Thuniopsis cleistogamaL04	Thunia albaL01, Thunia albaL02	6814	6814	0			(T)2 -> (T)3		8	Insertion (tandem repeat)
Thuniopsis cleistogamaL04	MW699846, NC_036342, Thunia albaL01, Thunia albaL02	6815	6821	0			+AATATTA		8	Insertion
Thuniopsis cleistogamaL04	MW699846	6822	6835	0			+AATATATTCAATTC		8	Insertion
Thuniopsis cleistogamaL04	MW699846, NC_036342	6836	6843	0			+AATCTATT		8	Insertion
Thuniopsis cleistogamaL04	MW699846, NC_036342, Thunia albaL01, Thunia albaL02	6844	6845	0			+AA		8	Insertion
Thuniopsis cleistogamaL04	MW699846, NC_036342	6846	6846	0			(A)2 -> (A)3		8	Insertion (tandem repeat)
Thuniopsis cleistogamaL04	Thunia albaL01, Thunia albaL02	6846	6846	0			(T)2 -> (T)3		8	Insertion (tandem repeat)
Thuniopsis cleistogamaL04	MW699846, NC_036342, Thunia albaL01, Thunia albaL02	6847	6850	0			+ATAT		8	Insertion
Thuniopsis cleistogamaL04	Thunia albaL01, Thunia albaL02	6851	6851	0			+G		8	Insertion
Thuniopsis cleistogamaL04	MW699846, NC_036342	6851	6851	0			(T)2 -> (T)3		8	Insertion (tandem repeat)
Thuniopsis cleistogamaL04	MW699846, NC_036342, Thunia albaL01, Thunia albaL02	6852	6866	0			+AAATAAAAGAATTTT		8	Insertion
Thuniopsis cleistogamaL04	MW699846, NC_036342	6867	6867	0			(A)2 -> (A)3		8	Insertion (tandem repeat)
Thuniopsis cleistogamaL04	Thunia albaL01, Thunia albaL02	6867	6867	0			+C		8	Insertion
Thuniopsis cleistogamaL04	MW699846, NC_036342, Thunia albaL01, Thunia albaL02	6868	6877	0			+ATGAAATTCT		8	Insertion
Thuniopsis cleistogamaL04	MW699846, NC_036342, Thunia albaL01, Thunia albaL02	6878	6878	0			(A)2 -> (A)3		8	Insertion (tandem repeat)
Thuniopsis cleistogamaL04	MT193723	6878	6878	0			(T)2 -> (T)3		8	Insertion (tandem repeat)
Thuniopsis cleistogamaL04	MN562087_2, MT193723, MW699846, NC_036342, Thunia albaL01, Thunia albaL02	6879	6879	0			(A)2 -> (A)3		8	Insertion (tandem repeat)
Thuniopsis cleistogamaL04	MN562087_2, MW699846, NC_036342, Thunia albaL01, Thunia albaL02	6880	6880	0			(A)2 -> (A)3		8	Insertion (tandem repeat)
Thuniopsis cleistogamaL04	MT193723	6880	6880	0			(T)2 -> (T)3		8	Insertion (tandem repeat)
Thuniopsis cleistogamaL04	MN562087_2, MT193723, MW699846, NC_036342, Thunia albaL01, Thunia albaL02	6881	6881	0			(T)2 -> (T)3		8	Insertion (tandem repeat)
Thuniopsis cleistogamaL04	MT193723	6882	6882	0			+C		8	Insertion
Thuniopsis cleistogamaL04	MW699846	6882	6882	0			+G		8	Insertion
Thuniopsis cleistogamaL04	MN562087_2, NC_036342, Thunia albaL01, Thunia albaL02	6882	6882	0			(T)2 -> (T)3		8	Insertion (tandem repeat)
Thuniopsis cleistogamaL04	MN562087_2, MT193723, MW699846, NC_036342, Thunia albaL01, Thunia albaL02	6883	6885	0			+AAT		8	Insertion
Thuniopsis cleistogamaL04	MN562087_2, MT193723, MW699846, NC_036342	6886	6886	0			(A)2 -> (A)3		8	Insertion (tandem repeat)
Thuniopsis cleistogamaL04	Thunia albaL01, Thunia albaL02	6886	6886	0			+C		8	Insertion
Thuniopsis cleistogamaL04	MN562087_2, MT193723, MW699846, NC_036342, Thunia albaL01, Thunia albaL02	6887	6892	0			+TATTCT		8	Insertion
Thuniopsis cleistogamaL04	NC_036342	6893	6914	0			+AATATGAATATATTAATTATGA		8	Insertion
Thuniopsis cleistogamaL04	MN562087_2, MT193723, MW699846, NC_036342, Thunia albaL01, Thunia albaL02	6918	6924	0			+ATGAATA		8	Insertion
Thuniopsis cleistogamaL04	Thunia albaL01, Thunia albaL02	6925	6925	0			+G		8	Insertion
Thuniopsis cleistogamaL04	MN562087_2, MT193723, MW699846, NC_036342	6925	6925	0			+T		8	Insertion
Thuniopsis cleistogamaL04	MN562087_2, MT193723, MW699846, NC_036342, Thunia albaL01, Thunia albaL02	6926	6928	0			+ATT		8	Insertion
Thuniopsis cleistogamaL04	MN562087_2, MT193723, Thunia albaL01, Thunia albaL02	6929	6929	0			+A		8	Insertion
Thuniopsis cleistogamaL04	MW699846, NC_036342	6929	6929	0			+C		8	Insertion
Thuniopsis cleistogamaL04	MT193723, MW699846, NC_036342, Thunia albaL01, Thunia albaL02	6930	6937	0			+ATTATGAA		8	Insertion
Thuniopsis cleistogamaL04	MN562087_2, MT193723	6941	6941	1			T -> G		8	SNP (transversion)
Thuniopsis cleistogamaL04	MN562087_2, MT193723, MW699846, NC_036342, Thunia albaL01, Thunia albaL02	6942	6942	1			T -> G		8	SNP (transversion)
Thuniopsis cleistogamaL04	MN562087_2, MT193723	6947	6947	1			A -> C		8	SNP (transversion)
Thuniopsis cleistogamaL04	MW699846, NC_036342	6949	6949	1			G -> A		8	SNP (transition)
Thuniopsis cleistogamaL04	Thunia albaL01, Thunia albaL02	6960	6960	1			C -> A		8	SNP (transversion)
Thuniopsis cleistogamaL04	Thunia albaL01, Thunia albaL02	6964	6964	1			T -> C		8	SNP (transition)
Thuniopsis cleistogamaL04	MW699846	6965	6965	1			A -> C		8	SNP (transversion)
Thuniopsis cleistogamaL04	NC_036342	6976	6976	1			(A)3 -> (A)2		8	Deletion (tandem repeat)
Thuniopsis cleistogamaL04	MN562087_2, MT193723, MW699846, Thunia albaL01, Thunia albaL02	6977	6977	1			A -> T		8	SNP (transversion)
Thuniopsis cleistogamaL04	NC_036342	6977	6977	1			(A)3 -> (A)2		8	Deletion (tandem repeat)
Thuniopsis cleistogamaL04	NC_036342	6978	6980	3			-TAT		8	Deletion
Thuniopsis cleistogamaL04	MW699846	6981	6981	1			G -> A		8	SNP (transition)
Thuniopsis cleistogamaL04	NC_036342	6981	6981	1			-G		8	Deletion
Thuniopsis cleistogamaL04	NC_036342	6982	6987	6			-ATTTTA		8	Deletion
Thuniopsis cleistogamaL04	MN562087_2, MT193723, MW699846, Thunia albaL01, Thunia albaL02	6988	6988	1			G -> T		8	SNP (transversion)
Thuniopsis cleistogamaL04	NC_036342	6988	6988	1			-G		8	Deletion
Thuniopsis cleistogamaL04	NC_036342	6989	6997	9			-GATTCTAAT		8	Deletion
Thuniopsis cleistogamaL04	MN562087_2, MT193723, MW699846, NC_036342, Thunia albaL01, Thunia albaL02	7013	7013	1			A -> T		8	SNP (transversion)
Thuniopsis cleistogamaL04	Thunia albaL01, Thunia albaL02	7031	7031	1			T -> G		8	SNP (transversion)
Thuniopsis cleistogamaL04	MN562087_2, MT193723	7038	7038	1			T -> A		8	SNP (transversion)
Thuniopsis cleistogamaL04	MW699846, Thunia albaL01, Thunia albaL02	7038	7038	1			T -> G		8	SNP (transversion)
Thuniopsis cleistogamaL04	MW699846, NC_036342	7048	7048	1			T -> G		8	SNP (transversion)
Thuniopsis cleistogamaL04	MW699846	7054	7054	1			A -> G		8	SNP (transition)
Thuniopsis cleistogamaL04	NC_036342	7054	7054	1			A -> T		8	SNP (transversion)
Thuniopsis cleistogamaL04	MW699846, NC_036342	7058	7058	1			C -> A		8	SNP (transversion)
Thuniopsis cleistogamaL04	Thunia albaL01, Thunia albaL02	7077	7077	1			T -> G		8	SNP (transversion)
Thuniopsis cleistogamaL04	MN562087_2	7080	7081	2			-AG		8	Deletion
Thuniopsis cleistogamaL04	MN562087_2, MT193723	7085	7085	1			C -> T		8	SNP (transition)
Thuniopsis cleistogamaL04	Thunia albaL01, Thunia albaL02	7112	7112	1			A -> G		8	SNP (transition)
Thuniopsis cleistogamaL04	MN562087_2, MT193723	7145	7145	1			C -> A		8	SNP (transversion)
Thuniopsis cleistogamaL04	Thunia albaL01, Thunia albaL02	7153	7154	2			TC -> GA		8	Substitution
Thuniopsis cleistogamaL04	MN562087_2, MT193723, MW699846, NC_036342, Thunia albaL01, Thunia albaL02	7155	7155	1			A -> G		8	SNP (transition)
Thuniopsis cleistogamaL04	MN562087_2, MT193723	7162	7162	1			G -> T		8	SNP (transversion)
Thuniopsis cleistogamaL04	MN562087_2	7179	7179	0			+A		8	Insertion
Thuniopsis cleistogamaL04	MT193723, MW699846, NC_036342, Thunia albaL01, Thunia albaL02	7179	7179	0			+C		8	Insertion
Thuniopsis cleistogamaL04	MN562087_2, MT193723, MW699846, NC_036342, Thunia albaL01, Thunia albaL02	7180	7230	0			+TCCATCATATAAAACAAATAATCGTTAACGAAAGTAATCACGAATATTTCA		8	Insertion
Thuniopsis cleistogamaL04	MN562087_2, MT193723, MW699846, NC_036342	7231	7231	0			+G		8	Insertion
Thuniopsis cleistogamaL04	Thunia albaL01, Thunia albaL02	7231	7231	0			+T		8	Insertion
Thuniopsis cleistogamaL04	MN562087_2, MT193723, MW699846, NC_036342, Thunia albaL01, Thunia albaL02	7232	7233	0			+AA		8	Insertion
Thuniopsis cleistogamaL04	Thunia albaL01, Thunia albaL02	7234	7234	0			+G		8	Insertion
Thuniopsis cleistogamaL04	MN562087_2, MT193723, MW699846, NC_036342	7234	7234	0			+T		8	Insertion
Thuniopsis cleistogamaL04	MN562087_2, MT193723, MW699846, NC_036342, Thunia albaL01, Thunia albaL02	7235	7255	0			+AAAATACTTTAGTAAAAAAGT		8	Insertion
Thuniopsis cleistogamaL04	MW699846	7256	7257	0			+AA		8	Insertion
Thuniopsis cleistogamaL04	MW699846, NC_036342	7258	7259	0			+AA		8	Insertion
Thuniopsis cleistogamaL04	MT193723, MW699846, NC_036342, Thunia albaL01, Thunia albaL02	7260	7273	0			+AAAAAAAAAAGATA		8	Insertion
Thuniopsis cleistogamaL04	MW699846	7274	7274	0			+G		8	Insertion
Thuniopsis cleistogamaL04	MN562087_2, MT193723, NC_036342, Thunia albaL01, Thunia albaL02	7274	7274	0			+T		8	Insertion
Thuniopsis cleistogamaL04	MN562087_2, MT193723, MW699846, NC_036342, Thunia albaL01, Thunia albaL02	7275	7282	0			+GATTCTAA		8	Insertion
Thuniopsis cleistogamaL04	MN562087_2	7287	7287	1			C -> G		8	SNP (transversion)
Thuniopsis cleistogamaL04	MN562087_2, MT193723	7326	7326	1			T -> C		8	SNP (transition)
Thuniopsis cleistogamaL04	MN562087_2, MT193723, MW699846, NC_036342, Thunia albaL01, Thunia albaL02	7327	7327	1			G -> T		8	SNP (transversion)
Thuniopsis cleistogamaL04	MW699846, NC_036342	7337	7337	1			A -> T		8	SNP (transversion)
Thuniopsis cleistogamaL04	Thunia albaL01, Thunia albaL02	7354	7354	1			C -> A		8	SNP (transversion)
Thuniopsis cleistogamaL04	Thunia albaL01, Thunia albaL02	7370	7370	1			T -> G		8	SNP (transversion)
Thuniopsis cleistogamaL04	MW699846	7387	7387	1			C -> G		8	SNP (transversion)
Thuniopsis cleistogamaL04	MW699846, NC_036342	7418	7418	1			G -> A		8	SNP (transition)
Thuniopsis cleistogamaL04	MW699846, NC_036342	7467	7467	1			G -> T		8	SNP (transversion)
Thuniopsis cleistogamaL04	MT193723	7525	7525	1			G -> T		8	SNP (transversion)
Thuniopsis cleistogamaL04	Thunia albaL01, Thunia albaL02	7534	7534	1			G -> A		8	SNP (transition)
Thuniopsis cleistogamaL04	NC_036342	7540	7540	1			T -> C		8	SNP (transition)
Thuniopsis cleistogamaL04	Thunia albaL01, Thunia albaL02	7549	7549	1			G -> A		8	SNP (transition)
Thuniopsis cleistogamaL04	MN562087_2, MT193723	7552	7552	1			T -> C		8	SNP (transition)
Thuniopsis cleistogamaL04	MN562087_2, MT193723, MW699846, NC_036342, Thunia albaL01, Thunia albaL02	7584	7584	1			C -> A		8	SNP (transversion)
Thuniopsis cleistogamaL04	NC_036342	7686	7686	1			G -> T		8	SNP (transversion)
Thuniopsis cleistogamaL04	MW699846, NC_036342	7689	7689	1			G -> A		8	SNP (transition)
Thuniopsis cleistogamaL04	MN562087_2, MT193723	7691	7691	1			C -> A		8	SNP (transversion)
Thuniopsis cleistogamaL04	NC_036342	7696	7696	1			(A)5 -> (A)4		8	Deletion (tandem repeat)
Thuniopsis cleistogamaL04	MW699846	7706	7706	1			A -> G		8	SNP (transition)
Thuniopsis cleistogamaL04	MN562087_2, MT193723	7723	7723	1			G -> A		8	SNP (transition)
Thuniopsis cleistogamaL04	MN562087_2, MT193723, MW699846, NC_036342	7736	7736	1			C -> A		8	SNP (transversion)
Thuniopsis cleistogamaL04	Thunia albaL01, Thunia albaL02	7739	7739	1			A -> T		8	SNP (transversion)
Thuniopsis cleistogamaL04	MW699846, NC_036342	7743	7743	1			C -> T		8	SNP (transition)
Thuniopsis cleistogamaL04	MN562087_2, MT193723, MW699846, NC_036342, Thunia albaL01, Thunia albaL02	7744	7744	1			T -> C		8	SNP (transition)
Thuniopsis cleistogamaL04	MW699846	7789	7789	1			-C		8	Deletion
Thuniopsis cleistogamaL04	MN562087_2, MT193723, MW699846, NC_036342, Thunia albaL01, Thunia albaL02	7800	7801	2			TC -> GA		8	Substitution
Thuniopsis cleistogamaL04	Thunia albaL01, Thunia albaL02	7822	7822	1			A -> C		8	SNP (transversion)
Thuniopsis cleistogamaL04	MW699846	7848	7848	1	S -> N	17	G -> A	AGT -> AAT	8	SNP (transition)	Substitution	psbK
Thuniopsis cleistogamaL04	NC_036342	7865	7865	1	L -> I	34	C -> A	CTT -> ATT	8	SNP (transversion)	Substitution	psbK
Thuniopsis cleistogamaL04	Thunia albaL01, Thunia albaL02	7884	7884	1	S -> L	53	C -> T	TCG -> TTG	8	SNP (transition)	Substitution	psbK
Thuniopsis cleistogamaL04	MN562087_2, MT193723	7954	7954	1		123	G -> A	CCG -> CCA	8	SNP (transition)	None	psbK
Thuniopsis cleistogamaL04	MN562087_2, MT193723, MW699846, NC_036342, Thunia albaL01, Thunia albaL02	8034	8034	1			T -> C		8	SNP (transition)
Thuniopsis cleistogamaL04	MN562087_2, MT193723, MW699846, NC_036342, Thunia albaL01, Thunia albaL02	8041	8041	1			G -> T		8	SNP (transversion)
Thuniopsis cleistogamaL04	MN562087_2, MT193723, MW699846, NC_036342	8047	8047	1			A -> C		8	SNP (transversion)
Thuniopsis cleistogamaL04	Thunia albaL01, Thunia albaL02	8053	8053	1			T -> G		8	SNP (transversion)
Thuniopsis cleistogamaL04	MN562087_2, MT193723, MW699846, NC_036342, Thunia albaL01, Thunia albaL02	8054	8054	0			(A)7 -> (A)8		8	Insertion (tandem repeat)
Thuniopsis cleistogamaL04	MN562087_2, MT193723	8065	8065	1			G -> A		8	SNP (transition)
Thuniopsis cleistogamaL04	MN562087_2, MT193723, MW699846, NC_036342	8073	8073	1			G -> T		8	SNP (transversion)
Thuniopsis cleistogamaL04	Thunia albaL01, Thunia albaL02	8077	8077	1			C -> A		8	SNP (transversion)
Thuniopsis cleistogamaL04	MN562087_2, MT193723	8084	8084	1			T -> G		8	SNP (transversion)
Thuniopsis cleistogamaL04	MN562087_2, MT193723, MW699846, NC_036342	8085	8085	1			C -> A		8	SNP (transversion)
Thuniopsis cleistogamaL04	NC_036342	8088	8088	1			T -> G		8	SNP (transversion)
Thuniopsis cleistogamaL04	Thunia albaL01, Thunia albaL02	8100	8100	1			T -> G		8	SNP (transversion)
Thuniopsis cleistogamaL04	Thunia albaL01, Thunia albaL02	8130	8130	1			C -> T		8	SNP (transition)
Thuniopsis cleistogamaL04	MW699846	8146	8146	1			C -> T		8	SNP (transition)
Thuniopsis cleistogamaL04	MW699846	8152	8154	3			-TCT		8	Deletion
Thuniopsis cleistogamaL04	Thunia albaL01, Thunia albaL02	8155	8155	1			G -> T		8	SNP (transversion)
Thuniopsis cleistogamaL04	MW699846	8155	8155	1			-G		8	Deletion
Thuniopsis cleistogamaL04	Thunia albaL01, Thunia albaL02	8156	8156	1			G -> T		8	SNP (transversion)
Thuniopsis cleistogamaL04	MW699846	8156	8156	1			-G		8	Deletion
Thuniopsis cleistogamaL04	Thunia albaL01, Thunia albaL02	8157	8157	1			T -> C		8	SNP (transition)
Thuniopsis cleistogamaL04	MW699846	8157	8157	1			-T		8	Deletion
Thuniopsis cleistogamaL04	Thunia albaL01, Thunia albaL02	8158	8158	1			A -> T		8	SNP (transversion)
Thuniopsis cleistogamaL04	MW699846	8158	8158	1			-A		8	Deletion
Thuniopsis cleistogamaL04	Thunia albaL01, Thunia albaL02	8159	8159	1			T -> A		8	SNP (transversion)
Thuniopsis cleistogamaL04	MW699846	8159	8159	1			(T)4 -> (T)3		8	Deletion (tandem repeat)
Thuniopsis cleistogamaL04	MW699846	8160	8162	3			-TTT		8	Deletion
Thuniopsis cleistogamaL04	NC_036342	8163	8163	1			C -> A		8	SNP (transversion)
Thuniopsis cleistogamaL04	Thunia albaL01, Thunia albaL02	8163	8163	1			C -> T		8	SNP (transition)
Thuniopsis cleistogamaL04	MW699846	8163	8163	1			-C		8	Deletion
Thuniopsis cleistogamaL04	Thunia albaL01, Thunia albaL02	8164	8164	1			T -> A		8	SNP (transversion)
Thuniopsis cleistogamaL04	MW699846	8164	8164	1			-T		8	Deletion
Thuniopsis cleistogamaL04	Thunia albaL01, Thunia albaL02	8165	8165	1			A -> T		8	SNP (transversion)
Thuniopsis cleistogamaL04	MW699846	8165	8165	1			-A		8	Deletion
Thuniopsis cleistogamaL04	Thunia albaL01, Thunia albaL02	8166	8166	1			T -> A		8	SNP (transversion)
Thuniopsis cleistogamaL04	MW699846	8166	8166	1			(T)4 -> (T)3		8	Deletion (tandem repeat)
Thuniopsis cleistogamaL04	MW699846	8167	8168	2			-TT		8	Deletion
Thuniopsis cleistogamaL04	Thunia albaL01, Thunia albaL02	8169	8169	1			T -> G		8	SNP (transversion)
Thuniopsis cleistogamaL04	MW699846	8169	8169	1			(T)4 -> (T)3		8	Deletion (tandem repeat)
Thuniopsis cleistogamaL04	NC_036342	8170	8175	0			+CTATTG		8	Insertion
Thuniopsis cleistogamaL04	MN562087_2, MT193723, NC_036342, Thunia albaL01, Thunia albaL02	8176	8176	1			C -> A		8	SNP (transversion)
Thuniopsis cleistogamaL04	MW699846	8176	8176	1			-C		8	Deletion
Thuniopsis cleistogamaL04	NC_036342, Thunia albaL01, Thunia albaL02	8177	8177	1			T -> A		8	SNP (transversion)
Thuniopsis cleistogamaL04	MN562087_2, MT193723	8177	8177	1			T -> G		8	SNP (transversion)
Thuniopsis cleistogamaL04	MW699846	8177	8177	1			-T		8	Deletion
Thuniopsis cleistogamaL04	MW699846	8178	8182	5			-ATTGA		8	Deletion
Thuniopsis cleistogamaL04	NC_036342	8183	8183	1			A -> G		8	SNP (transition)
Thuniopsis cleistogamaL04	MW699846	8183	8183	1			-A		8	Deletion
Thuniopsis cleistogamaL04	MN562087_2, MT193723	8184	8184	1			T -> A		8	SNP (transversion)
Thuniopsis cleistogamaL04	MW699846	8184	8184	1			(T)3 -> (T)2		8	Deletion (tandem repeat)
Thuniopsis cleistogamaL04	MW699846	8185	8197	13			-TTGAATAAGGGAA		8	Deletion
Thuniopsis cleistogamaL04	MN562087_2, MT193723, MW699846, NC_036342, Thunia albaL01, Thunia albaL02	8228	8228	1			T -> A		8	SNP (transversion)
Thuniopsis cleistogamaL04	MT193723	8266	8266	1			A -> C		8	SNP (transversion)
Thuniopsis cleistogamaL04	Thunia albaL01, Thunia albaL02	8267	8267	1			T -> G		8	SNP (transversion)
Thuniopsis cleistogamaL04	MN562087_2, MT193723	8270	8270	1			G -> A		8	SNP (transition)
Thuniopsis cleistogamaL04	MT193723	8276	8283	0			+ATGCAATA		8	Insertion
Thuniopsis cleistogamaL04	MN562087_2, MT193723	8286	8286	1			A -> G		8	SNP (transition)
Thuniopsis cleistogamaL04	MW699846, NC_036342, Thunia albaL01, Thunia albaL02	8292	8292	1			T -> C		8	SNP (transition)
Thuniopsis cleistogamaL04	MT193723	8293	8293	1			C -> A		8	SNP (transversion)
Thuniopsis cleistogamaL04	MN562087_2, MT193723, MW699846, NC_036342, Thunia albaL01, Thunia albaL02	8299	8299	1			C -> A		8	SNP (transversion)
Thuniopsis cleistogamaL04	MN562087_2, MT193723	8318	8318	1			G -> T		8	SNP (transversion)
Thuniopsis cleistogamaL04	MN562087_2, MT193723	8323	8323	1			C -> T		8	SNP (transition)
Thuniopsis cleistogamaL04	MW699846	8340	8340	1			T -> C		8	SNP (transition)
Thuniopsis cleistogamaL04	MN562087_2, MT193723, MW699846, NC_036342	8363	8363	1			T -> G		8	SNP (transversion)
Thuniopsis cleistogamaL04	Thunia albaL01, Thunia albaL02	8377	8377	1			T -> G		8	SNP (transversion)
Thuniopsis cleistogamaL04	MT193723	8384	8384	0			+A		8	Insertion
Thuniopsis cleistogamaL04	MW699846, NC_036342	8384	8384	0			+C		8	Insertion
Thuniopsis cleistogamaL04	MT193723, MW699846, NC_036342	8385	8386	1			C -> AA		8	Insertion
Thuniopsis cleistogamaL04	NC_036342	8393	8393	1			(A)7 -> (A)6		8	Deletion (tandem repeat)
Thuniopsis cleistogamaL04	MW699846	8394	8397	1			C -> AACT		8	Insertion
Thuniopsis cleistogamaL04	MW699846	8399	8399	1			T -> C		8	SNP (transition)
Thuniopsis cleistogamaL04	MW699846	8401	8401	1			C -> T		8	SNP (transition)
Thuniopsis cleistogamaL04	Thunia albaL01, Thunia albaL02	8402	8402	1			(T)10 -> (T)9		8	Deletion (tandem repeat)
Thuniopsis cleistogamaL04	MW699846, NC_036342	8411	8412	2			TC -> GA		8	Substitution
Thuniopsis cleistogamaL04	MW699846	8478	8478	0			(A)8 -> (A)9		8	Insertion (tandem repeat)
Thuniopsis cleistogamaL04	MN562087_2	8479	8479	1			(A)8 -> (A)7		8	Deletion (tandem repeat)
Thuniopsis cleistogamaL04	MN562087_2, MT193723	8487	8487	1			T -> A		8	SNP (transversion)
Thuniopsis cleistogamaL04	Thunia albaL01, Thunia albaL02	8633	8633	1			G -> A		8	SNP (transition)
Thuniopsis cleistogamaL04	MN562087_2, MT193723, MW699846, NC_036342, Thunia albaL01, Thunia albaL02	8643	8643	1			G -> T		8	SNP (transversion)
Thuniopsis cleistogamaL04	MT193723, Thunia albaL01, Thunia albaL02	8655	8655	1			G -> T		8	SNP (transversion)
Thuniopsis cleistogamaL04	Thunia albaL01, Thunia albaL02	8656	8656	1			A -> C		8	SNP (transversion)
Thuniopsis cleistogamaL04	MN562087_2, MT193723, MW699846, NC_036342, Thunia albaL01, Thunia albaL02	8684	8684	1			C -> A		8	SNP (transversion)
Thuniopsis cleistogamaL04	NC_036342, Thunia albaL01, Thunia albaL02	8707	8707	1			T -> G		8	SNP (transversion)
Thuniopsis cleistogamaL04	MW699846, Thunia albaL01, Thunia albaL02	8728	8728	1			T -> G		8	SNP (transversion)
Thuniopsis cleistogamaL04	MN562087_2, MT193723, MW699846, NC_036342, Thunia albaL01, Thunia albaL02	8739	8739	1			G -> T		8	SNP (transversion)
Thuniopsis cleistogamaL04	Thunia albaL01, Thunia albaL02	8740	8740	1			A -> C		8	SNP (transversion)
Thuniopsis cleistogamaL04	MN562087_2	8749	8749	1			C -> A		8	SNP (transversion)
Thuniopsis cleistogamaL04	Thunia albaL01, Thunia albaL02	8750	8750	1			T -> G		8	SNP (transversion)
Thuniopsis cleistogamaL04	NC_036342	8756	8756	1			C -> A		8	SNP (transversion)
Thuniopsis cleistogamaL04	Thunia albaL01, Thunia albaL02	8767	8767	1			A -> G		8	SNP (transition)
Thuniopsis cleistogamaL04	MN562087_2, MT193723, MW699846, NC_036342, Thunia albaL01, Thunia albaL02	8768	8768	1			A -> G		8	SNP (transition)
Thuniopsis cleistogamaL04	MN562087_2, MT193723, MW699846, NC_036342, Thunia albaL01, Thunia albaL02	8805	8805	1			A -> G		8	SNP (transition)
Thuniopsis cleistogamaL04	MT193723	8807	8807	1			A -> C		8	SNP (transversion)
Thuniopsis cleistogamaL04	Thunia albaL01, Thunia albaL02	8874	8874	1			T -> G		8	SNP (transversion)
Thuniopsis cleistogamaL04	NC_036342	8921	8921	1			A -> T		8	SNP (transversion)
Thuniopsis cleistogamaL04	Thunia albaL01, Thunia albaL02	8923	8923	1			T -> C		8	SNP (transition)
Thuniopsis cleistogamaL04	MW699846, NC_036342	8926	8926	1			T -> G		8	SNP (transversion)
Thuniopsis cleistogamaL04	MN562087_2, MT193723, MW699846, NC_036342, Thunia albaL01, Thunia albaL02	8936	8936	1			A -> C		8	SNP (transversion)
Thuniopsis cleistogamaL04	MN562087_2, MT193723, MW699846, NC_036342, Thunia albaL01, Thunia albaL02	8940	8940	1			A -> G		8	SNP (transition)
Thuniopsis cleistogamaL04	Thunia albaL01, Thunia albaL02	8944	8944	1			-C		8	Deletion
Thuniopsis cleistogamaL04	NC_036342	8945	8945	1			G -> A		8	SNP (transition)
Thuniopsis cleistogamaL04	Thunia albaL01, Thunia albaL02	8945	8945	1			-G		8	Deletion
Thuniopsis cleistogamaL04	Thunia albaL01, Thunia albaL02	8946	8948	3			-AAA		8	Deletion
Thuniopsis cleistogamaL04	Thunia albaL01, Thunia albaL02	8951	8951	1			G -> A		8	SNP (transition)
Thuniopsis cleistogamaL04	MN562087_2, MT193723, MW699846, NC_036342, Thunia albaL01, Thunia albaL02	8989	8989	1			C -> T		8	SNP (transition)
Thuniopsis cleistogamaL04	NC_036342	8991	8991	1			A -> C		8	SNP (transversion)
Thuniopsis cleistogamaL04	Thunia albaL01, Thunia albaL02	9043	9043	1			G -> A		8	SNP (transition)
Thuniopsis cleistogamaL04	Thunia albaL01, Thunia albaL02	9071	9071	1			T -> G		8	SNP (transversion)
Thuniopsis cleistogamaL04	MW699846, NC_036342	9072	9072	1			A -> C		8	SNP (transversion)
Thuniopsis cleistogamaL04	MW699846, NC_036342	9097	9097	1			G -> T		8	SNP (transversion)
Thuniopsis cleistogamaL04	Thunia albaL01, Thunia albaL02	9121	9121	1			T -> C		8	SNP (transition)
Thuniopsis cleistogamaL04	MW699846, NC_036342	9122	9122	1			A -> C		8	SNP (transversion)
Thuniopsis cleistogamaL04	Thunia albaL01, Thunia albaL02	9125	9125	1			A -> T		8	SNP (transversion)
Thuniopsis cleistogamaL04	MN562087_2, MW699846, NC_036342, Thunia albaL01, Thunia albaL02	9129	9129	1			(A)4 -> (A)3		8	Deletion (tandem repeat)
Thuniopsis cleistogamaL04	MT193723	9130	9135	0			+TAATAT		8	Insertion
Thuniopsis cleistogamaL04	MW699846, NC_036342	9136	9139	4			-ATTA		8	Deletion
Thuniopsis cleistogamaL04	MN562087_2, MT193723, Thunia albaL01, Thunia albaL02	9140	9140	1			G -> T		8	SNP (transversion)
Thuniopsis cleistogamaL04	MW699846, NC_036342	9140	9140	1			-G		8	Deletion
Thuniopsis cleistogamaL04	MW699846, NC_036342	9141	9144	4			-ATAA		8	Deletion
Thuniopsis cleistogamaL04	MN562087_2, MT193723, Thunia albaL01, Thunia albaL02	9145	9145	1			T -> G		8	SNP (transversion)
Thuniopsis cleistogamaL04	MW699846, NC_036342	9145	9145	1			-T		8	Deletion
Thuniopsis cleistogamaL04	MW699846, NC_036342	9146	9164	19			-ATTCTAATAGATAGATTAT		8	Deletion
Thuniopsis cleistogamaL04	MT193723	9165	9165	1			C -> A		8	SNP (transversion)
Thuniopsis cleistogamaL04	MW699846, NC_036342	9165	9165	1			-C		8	Deletion
Thuniopsis cleistogamaL04	MW699846, NC_036342	9166	9170	5			-TTAGA		8	Deletion
Thuniopsis cleistogamaL04	MT193723	9171	9171	1			A -> T		8	SNP (transversion)
Thuniopsis cleistogamaL04	MW699846, NC_036342	9171	9171	1			(A)3 -> (A)2		8	Deletion (tandem repeat)
Thuniopsis cleistogamaL04	MT193723, Thunia albaL01, Thunia albaL02	9187	9187	1			A -> C		8	SNP (transversion)
Thuniopsis cleistogamaL04	MN562087_2, MT193723, MW699846, NC_036342, Thunia albaL01, Thunia albaL02	9198	9198	1			T -> G		8	SNP (transversion)
Thuniopsis cleistogamaL04	MW699846, NC_036342, Thunia albaL01, Thunia albaL02	9202	9208	0			+AATATAG		8	Insertion
Thuniopsis cleistogamaL04	MN562087_2, MT193723	9209	9211	3			AAT -> C		8	Deletion
Thuniopsis cleistogamaL04	NC_036342	9212	9214	3			-ATT		8	Deletion
Thuniopsis cleistogamaL04	MN562087_2, MT193723, MW699846, Thunia albaL01, Thunia albaL02	9215	9215	1			T -> C		8	SNP (transition)
Thuniopsis cleistogamaL04	NC_036342	9215	9215	1			(T)5 -> (T)4		8	Deletion (tandem repeat)
Thuniopsis cleistogamaL04	MN562087_2, NC_036342	9216	9216	1			(T)5 -> (T)4		8	Deletion (tandem repeat)
Thuniopsis cleistogamaL04	MT193723, MW699846, Thunia albaL01, Thunia albaL02	9217	9217	0			+A		8	Insertion
Thuniopsis cleistogamaL04	MT193723	9218	9218	0			+G		8	Insertion
Thuniopsis cleistogamaL04	Thunia albaL01, Thunia albaL02	9218	9218	0			(T)5 -> (T)6		8	Insertion (tandem repeat)
Thuniopsis cleistogamaL04	MT193723, Thunia albaL01, Thunia albaL02	9219	9223	0			+ATATT		8	Insertion
Thuniopsis cleistogamaL04	MT193723	9224	9224	0			+A		8	Insertion
Thuniopsis cleistogamaL04	Thunia albaL01, Thunia albaL02	9224	9224	0			+C		8	Insertion
Thuniopsis cleistogamaL04	MT193723, Thunia albaL01, Thunia albaL02	9225	9226	0			+TA		8	Insertion
Thuniopsis cleistogamaL04	MN562087_2, MT193723, Thunia albaL01, Thunia albaL02	9227	9227	0			+G		8	Insertion
Thuniopsis cleistogamaL04	MW699846	9227	9227	0			(T)5 -> (T)6		8	Insertion (tandem repeat)
Thuniopsis cleistogamaL04	MN562087_2, MT193723, MW699846, Thunia albaL01, Thunia albaL02	9228	9238	0			+AATTCTATATT		8	Insertion
Thuniopsis cleistogamaL04	MN562087_2, MT193723	9239	9239	0			+A		8	Insertion
Thuniopsis cleistogamaL04	Thunia albaL01, Thunia albaL02	9239	9239	0			+C		8	Insertion
Thuniopsis cleistogamaL04	MN562087_2, MT193723, Thunia albaL01, Thunia albaL02	9240	9246	0			+ATATGAT		8	Insertion
Thuniopsis cleistogamaL04	Thunia albaL01, Thunia albaL02	9247	9247	0			+G		8	Insertion
Thuniopsis cleistogamaL04	MN562087_2, MT193723	9247	9247	0			(T)5 -> (T)6		8	Insertion (tandem repeat)
Thuniopsis cleistogamaL04	MN562087_2, MT193723, MW699846, NC_036342, Thunia albaL01, Thunia albaL02	9248	9251	0			+AATA		8	Insertion
Thuniopsis cleistogamaL04	MW699846	9252	9252	0			+G		8	Insertion
Thuniopsis cleistogamaL04	MN562087_2, MT193723, NC_036342, Thunia albaL01, Thunia albaL02	9252	9252	0			(T)5 -> (T)6		8	Insertion (tandem repeat)
Thuniopsis cleistogamaL04	MW699846	9253	9253	0			+A		8	Insertion
Thuniopsis cleistogamaL04	MN562087_2, MT193723, NC_036342, Thunia albaL01, Thunia albaL02	9253	9253	0			+G		8	Insertion
Thuniopsis cleistogamaL04	MN562087_2, MT193723, MW699846, NC_036342, Thunia albaL01, Thunia albaL02	9254	9267	0			+ATATATTCTATATT		8	Insertion
Thuniopsis cleistogamaL04	MT193723	9268	9268	0			+A		8	Insertion
Thuniopsis cleistogamaL04	MN562087_2, MW699846, NC_036342, Thunia albaL01, Thunia albaL02	9268	9268	0			+G		8	Insertion
Thuniopsis cleistogamaL04	MN562087_2, MT193723, MW699846, NC_036342, Thunia albaL01, Thunia albaL02	9269	9285	0			+AAATATTCAATATTAGA		8	Insertion
Thuniopsis cleistogamaL04	MW699846, NC_036342	9299	9299	0			+G		8	Insertion
Thuniopsis cleistogamaL04	Thunia albaL01, Thunia albaL02	9299	9299	0			(T)2 -> (T)3		8	Insertion (tandem repeat)
Thuniopsis cleistogamaL04	MW699846, NC_036342, Thunia albaL01, Thunia albaL02	9300	9303	0			(AT)2 -> (AT)4		8	Insertion (tandem repeat)
Thuniopsis cleistogamaL04	Thunia albaL01, Thunia albaL02	9304	9304	0			+A		8	Insertion
Thuniopsis cleistogamaL04	NC_036342	9306	9306	1			A -> C		8	SNP (transversion)
Thuniopsis cleistogamaL04	MN562087_2, MT193723, MW699846, NC_036342, Thunia albaL01, Thunia albaL02	9310	9310	1			C -> A		8	SNP (transversion)
Thuniopsis cleistogamaL04	NC_036342	9318	9321	0			+TTAG		8	Insertion
Thuniopsis cleistogamaL04	MW699846	9325	9325	1			G -> C		8	SNP (transversion)
Thuniopsis cleistogamaL04	MN562087_2, MT193723, MW699846, NC_036342, Thunia albaL01, Thunia albaL02	9332	9332	1			C -> A		8	SNP (transversion)
Thuniopsis cleistogamaL04	MW699846, NC_036342	9343	9343	0			+T		8	Insertion
Thuniopsis cleistogamaL04	NC_036342	9345	9345	1			A -> C		8	SNP (transversion)
Thuniopsis cleistogamaL04	MW699846, NC_036342	9370	9378	9			-TAAATGAGT		8	Deletion
Thuniopsis cleistogamaL04	MN562087_2, MT193723	9379	9379	1			A -> C		8	SNP (transversion)
Thuniopsis cleistogamaL04	MW699846, NC_036342	9379	9379	1			-A		8	Deletion
Thuniopsis cleistogamaL04	MN562087_2, MT193723	9386	9386	1			A -> C		8	SNP (transversion)
Thuniopsis cleistogamaL04	MN562087_2, MT193723	9396	9396	1			G -> A		8	SNP (transition)
Thuniopsis cleistogamaL04	MW699846	9400	9401	2			-TT		8	Deletion
Thuniopsis cleistogamaL04	NC_036342	9402	9402	1			A -> C		8	SNP (transversion)
Thuniopsis cleistogamaL04	MW699846	9402	9402	1			-A		8	Deletion
Thuniopsis cleistogamaL04	MW699846	9403	9408	6			-TAGTAA		8	Deletion
Thuniopsis cleistogamaL04	MN562087_2, MW699846	9409	9415	7			-TAGTGTT		8	Deletion
Thuniopsis cleistogamaL04	MT193723, Thunia albaL01, Thunia albaL02	9416	9419	0			+CTAG		8	Insertion
Thuniopsis cleistogamaL04	MN562087_2, MT193723, Thunia albaL01, Thunia albaL02	9420	9425	0			+TAATAG		8	Insertion
Thuniopsis cleistogamaL04	MW699846	9426	9434	9			-CTAGTAATA		8	Deletion
Thuniopsis cleistogamaL04	MW699846, Thunia albaL01, Thunia albaL02	9435	9437	3			-GTA		8	Deletion
Thuniopsis cleistogamaL04	Thunia albaL01, Thunia albaL02	9438	9439	2			-TT		8	Deletion
Thuniopsis cleistogamaL04	MN562087_2, MT193723, MW699846, NC_036342	9440	9440	1			C -> A		8	SNP (transversion)
Thuniopsis cleistogamaL04	Thunia albaL01, Thunia albaL02	9440	9440	1			-C		8	Deletion
Thuniopsis cleistogamaL04	Thunia albaL01, Thunia albaL02	9441	9450	10			-TAGTAATATA		8	Deletion
Thuniopsis cleistogamaL04	MT193723, MW699846, NC_036342, Thunia albaL01, Thunia albaL02	9451	9459	9			-GTACTAATA		8	Deletion
Thuniopsis cleistogamaL04	Thunia albaL01, Thunia albaL02	9466	9466	1			A -> C		8	SNP (transversion)
Thuniopsis cleistogamaL04	MN562087_2, MT193723, MW699846, NC_036342, Thunia albaL01, Thunia albaL02	9487	9487	1			G -> T		8	SNP (transversion)
Thuniopsis cleistogamaL04	MN562087_2, MT193723, MW699846, NC_036342, Thunia albaL01, Thunia albaL02	9497	9505	0			+GTATAAAAT		8	Insertion
Thuniopsis cleistogamaL04	MW699846, NC_036342	9507	9507	1			C -> T		8	SNP (transition)
Thuniopsis cleistogamaL04	MW699846	9515	9515	1			C -> T		8	SNP (transition)
Thuniopsis cleistogamaL04	MW699846, NC_036342	9539	9539	1			A -> C		8	SNP (transversion)
Thuniopsis cleistogamaL04	MW699846	9561	9561	1			T -> A		8	SNP (transversion)
Thuniopsis cleistogamaL04	MN562087_2, MT193723, MW699846, NC_036342, Thunia albaL01, Thunia albaL02	9571	9571	1			G -> A		8	SNP (transition)
Thuniopsis cleistogamaL04	MW699846, NC_036342	9578	9578	1			T -> G		8	SNP (transversion)
Thuniopsis cleistogamaL04	Thunia albaL01, Thunia albaL02	9590	9607	0			+GATTCATAATTAACTTAA		8	Insertion
Thuniopsis cleistogamaL04	MT193723	9613	9613	1			C -> A		8	SNP (transversion)
Thuniopsis cleistogamaL04	MW699846, NC_036342	9616	9616	1			A -> G		8	SNP (transition)
Thuniopsis cleistogamaL04	MN562087_2, MT193723	9639	9639	1			G -> T		8	SNP (transversion)
Thuniopsis cleistogamaL04	MN562087_2, MT193723	9644	9644	1			G -> T		8	SNP (transversion)
Thuniopsis cleistogamaL04	MN562087_2, MT193723, MW699846, NC_036342, Thunia albaL01, Thunia albaL02	9646	9646	1			G -> A		8	SNP (transition)
Thuniopsis cleistogamaL04	Thunia albaL01, Thunia albaL02	9648	9648	1			T -> G		8	SNP (transversion)
Thuniopsis cleistogamaL04	MW699846, NC_036342	9650	9650	1			T -> G		8	SNP (transversion)
Thuniopsis cleistogamaL04	MW699846, NC_036342	9672	9678	1			C -> TAATATA		8	Insertion
Thuniopsis cleistogamaL04	MW699846	9699	9699	1			T -> G		8	SNP (transversion)
Thuniopsis cleistogamaL04	MN562087_2, MT193723	9705	9705	1			G -> T		8	SNP (transversion)
Thuniopsis cleistogamaL04	MN562087_2, MT193723	9711	9711	1			A -> C		8	SNP (transversion)
Thuniopsis cleistogamaL04	MN562087_2, MT193723	9743	9743	1			A -> G		8	SNP (transition)
Thuniopsis cleistogamaL04	MW699846	9760	9760	1			C -> T		8	SNP (transition)
Thuniopsis cleistogamaL04	MN562087_2, MT193723, MW699846, NC_036342, Thunia albaL01, Thunia albaL02	9777	9778	2			AC -> CA		8	Substitution
Thuniopsis cleistogamaL04	MN562087_2, MT193723	9780	9780	1			(A)4 -> (A)3		8	Deletion (tandem repeat)
Thuniopsis cleistogamaL04	MW699846, NC_036342	9786	9786	1			T -> G		8	SNP (transversion)
Thuniopsis cleistogamaL04	MN562087_2, MT193723	9802	9802	1			G -> A		8	SNP (transition)
Thuniopsis cleistogamaL04	MN562087_2, MT193723	9804	9804	1			G -> T		8	SNP (transversion)
Thuniopsis cleistogamaL04	Thunia albaL01, Thunia albaL02	9807	9807	1			G -> T		8	SNP (transversion)
Thuniopsis cleistogamaL04	MN562087_2, MT193723, NC_036342	9812	9812	1			(A)10 -> (A)9		8	Deletion (tandem repeat)
Thuniopsis cleistogamaL04	MN562087_2, MT193723	9813	9813	1			(A)10 -> (A)9		8	Deletion (tandem repeat)
Thuniopsis cleistogamaL04	MN562087_2, MT193723, MW699846, NC_036342, Thunia albaL01, Thunia albaL02	9839	9839	1			T -> C		8	SNP (transition)
Thuniopsis cleistogamaL04	Thunia albaL01, Thunia albaL02	9846	9846	1			T -> G		8	SNP (transversion)
Thuniopsis cleistogamaL04	MN562087_2, MT193723, MW699846, NC_036342, Thunia albaL01, Thunia albaL02	9847	9847	1			C -> A		8	SNP (transversion)
Thuniopsis cleistogamaL04	NC_036342	9861	9861	1			(T)5 -> (T)4		8	Deletion (tandem repeat)
Thuniopsis cleistogamaL04	MW699846, NC_036342	9866	9866	1			G -> T		8	SNP (transversion)
Thuniopsis cleistogamaL04	MN562087_2, MT193723	9874	9874	1			C -> A		8	SNP (transversion)
Thuniopsis cleistogamaL04	MW699846	9878	9878	0			(T)10 -> (T)11		8	Insertion (tandem repeat)
Thuniopsis cleistogamaL04	MN562087_2, MT193723, NC_036342, Thunia albaL01, Thunia albaL02	9879	9879	1			(T)10 -> (T)9		8	Deletion (tandem repeat)
Thuniopsis cleistogamaL04	MN562087_2	9880	9891	12			-TTTTTTTTTCAA		8	Deletion
Thuniopsis cleistogamaL04	MW699846, NC_036342	9892	9892	1			G -> T		8	SNP (transversion)
Thuniopsis cleistogamaL04	MN562087_2	9892	9892	1			-G		8	Deletion
Thuniopsis cleistogamaL04	MW699846, NC_036342	9897	9897	1			C -> A		8	SNP (transversion)
Thuniopsis cleistogamaL04	MW699846	9904	9905	2			-GC		8	Deletion
Thuniopsis cleistogamaL04	Thunia albaL01, Thunia albaL02	9906	9906	1			G -> A		8	SNP (transition)
Thuniopsis cleistogamaL04	MW699846	9906	9906	1			-G		8	Deletion
Thuniopsis cleistogamaL04	MN562087_2, MT193723, NC_036342, Thunia albaL01, Thunia albaL02	9907	9907	1			A -> C		8	SNP (transversion)
Thuniopsis cleistogamaL04	MW699846	9907	9907	1			-A		8	Deletion
Thuniopsis cleistogamaL04	MW699846	9908	9910	3			-CGC		8	Deletion
Thuniopsis cleistogamaL04	MN562087_2, MT193723, NC_036342, Thunia albaL01, Thunia albaL02	9911	9911	1			A -> G		8	SNP (transition)
Thuniopsis cleistogamaL04	MW699846	9911	9911	1			-A		8	Deletion
Thuniopsis cleistogamaL04	MW699846	9952	9952	1			C -> A		8	SNP (transversion)
Thuniopsis cleistogamaL04	MN562087_2	9954	9954	1			G -> A		8	SNP (transition)
Thuniopsis cleistogamaL04	NC_036342	9975	9975	1			G -> T		8	SNP (transversion)
Thuniopsis cleistogamaL04	Thunia albaL01, Thunia albaL02	10010	10010	1			C -> T		8	SNP (transition)
Thuniopsis cleistogamaL04	MN562087_2, MT193723, MW699846, NC_036342, Thunia albaL01, Thunia albaL02, Thuniopsis cleistogamaL05	10096	10096	1			(T)9 -> (T)8		8	Deletion (tandem repeat)
Thuniopsis cleistogamaL04	MN562087_2, MT193723, MW699846, Thunia albaL01, Thunia albaL02	10101	10101	1			(T)9 -> (T)8		8	Deletion (tandem repeat)
Thuniopsis cleistogamaL04	MW699846, NC_036342	10153	10153	1			C -> A		8	SNP (transversion)
Thuniopsis cleistogamaL04	MN562087_2, MT193723, MW699846, NC_036342, Thunia albaL01, Thunia albaL02	10227	10227	1			C -> T		8	SNP (transition)
Thuniopsis cleistogamaL04	Thunia albaL01, Thunia albaL02	10235	10235	1			A -> G		8	SNP (transition)
Thuniopsis cleistogamaL04	MW699846	10286	10286	1			C -> A		8	SNP (transversion)
Thuniopsis cleistogamaL04	MN562087_2, MT193723, MW699846, NC_036342, Thunia albaL01, Thunia albaL02	10305	10305	1			A -> G		8	SNP (transition)
Thuniopsis cleistogamaL04	MT193723	10355	10355	1			C -> A		8	SNP (transversion)
Thuniopsis cleistogamaL04	MN562087_2, MT193723, MW699846, NC_036342, Thunia albaL01, Thunia albaL02	10366	10366	1			T -> G		8	SNP (transversion)
Thuniopsis cleistogamaL04	MW699846, NC_036342	10380	10380	1			G -> T		8	SNP (transversion)
Thuniopsis cleistogamaL04	NC_036342	10402	10402	1			G -> T		8	SNP (transversion)
Thuniopsis cleistogamaL04	Thunia albaL01, Thunia albaL02	10405	10405	1			A -> G		8	SNP (transition)
Thuniopsis cleistogamaL04	MN562087_2, MT193723	10435	10435	1			G -> A		8	SNP (transition)
Thuniopsis cleistogamaL04	Thunia albaL01, Thunia albaL02	10463	10463	1			A -> G		8	SNP (transition)
Thuniopsis cleistogamaL04	MN562087_2, MT193723, MW699846, NC_036342, Thunia albaL01, Thunia albaL02	10466	10466	1			C -> T		8	SNP (transition)
Thuniopsis cleistogamaL04	MT193723	10484	10484	1			A -> G		8	SNP (transition)
Thuniopsis cleistogamaL04	MN562087_2, MT193723, MW699846, NC_036342, Thunia albaL01, Thunia albaL02	10496	10496	1			T -> G		8	SNP (transversion)
Thuniopsis cleistogamaL04	MN562087_2, MT193723, MW699846, NC_036342, Thunia albaL01, Thunia albaL02	10527	10527	1			T -> C		8	SNP (transition)
Thuniopsis cleistogamaL04	Thunia albaL01, Thunia albaL02	10530	10530	1			G -> A		8	SNP (transition)
Thuniopsis cleistogamaL04	MT193723	10589	10589	1			G -> T		8	SNP (transversion)
Thuniopsis cleistogamaL04	Thunia albaL01, Thunia albaL02	10645	10645	1			G -> A		8	SNP (transition)
Thuniopsis cleistogamaL04	NC_036342	10647	10647	1			G -> A		8	SNP (transition)
Thuniopsis cleistogamaL04	Thunia albaL01, Thunia albaL02	10690	10690	1			C -> T		8	SNP (transition)
Thuniopsis cleistogamaL04	MN562087_2, MT193723, MW699846, NC_036342, Thunia albaL01, Thunia albaL02	10736	10736	1			A -> G		8	SNP (transition)
Thuniopsis cleistogamaL04	MW699846, NC_036342	10801	10801	1			T -> G		8	SNP (transversion)
Thuniopsis cleistogamaL04	MW699846	10808	10808	1			C -> T		8	SNP (transition)
Thuniopsis cleistogamaL04	MN562087_2, MT193723, MW699846, NC_036342, Thunia albaL01, Thunia albaL02	10819	10827	0			+ATGATATAC		8	Insertion
Thuniopsis cleistogamaL04	MN562087_2, MT193723, MW699846, NC_036342, Thunia albaL01, Thunia albaL02	10840	10840	1			A -> C		8	SNP (transversion)
Thuniopsis cleistogamaL04	MW699846	10846	10846	1			G -> T		8	SNP (transversion)
Thuniopsis cleistogamaL04	MN562087_2, MT193723	10883	10883	1			G -> A		8	SNP (transition)
Thuniopsis cleistogamaL04	MN562087_2, MT193723	10898	10898	1			C -> T		8	SNP (transition)
Thuniopsis cleistogamaL04	MN562087_2	10902	10902	1			T -> A		8	SNP (transversion)
Thuniopsis cleistogamaL04	MN562087_2	10904	10905	2			-AT		8	Deletion
Thuniopsis cleistogamaL04	MT193723	10906	10907	1			G -> GA		8	Insertion
Thuniopsis cleistogamaL04	MT193723	10919	10919	1			G -> A		8	SNP (transition)
Thuniopsis cleistogamaL04	MW699846	11013	11020	0			+TCTTTCTA		8	Insertion
Thuniopsis cleistogamaL04	MN562087_2, MT193723, MW699846, NC_036342, Thunia albaL01, Thunia albaL02	11022	11022	1			C -> A		8	SNP (transversion)
Thuniopsis cleistogamaL04	MT193723, NC_036342	11054	11054	0			(A)8 -> (A)9		8	Insertion (tandem repeat)
Thuniopsis cleistogamaL04	MT193723, MW699846, NC_036342	11055	11055	0			(A)8 -> (A)9		8	Insertion (tandem repeat)
Thuniopsis cleistogamaL04	MN562087_2, MT193723, MW699846, NC_036342	11056	11056	0			(A)8 -> (A)9		8	Insertion (tandem repeat)
Thuniopsis cleistogamaL04	MT193723, NC_036342	11073	11073	1			C -> A		8	SNP (transversion)
Thuniopsis cleistogamaL04	MW699846	11080	11080	1			A -> C		8	SNP (transversion)
Thuniopsis cleistogamaL04	MN562087_2	11081	11081	1			T -> G		8	SNP (transversion)
Thuniopsis cleistogamaL04	MN562087_2, MT193723, MW699846, NC_036342, Thunia albaL01, Thunia albaL02	11088	11088	1			G -> T		8	SNP (transversion)
Thuniopsis cleistogamaL04	MN562087_2, MT193723, MW699846, NC_036342, Thunia albaL01, Thunia albaL02	11094	11094	0			(G)2 -> (G)3		8	Insertion (tandem repeat)
Thuniopsis cleistogamaL04	MT193723	11095	11096	0			+CC		8	Insertion
Thuniopsis cleistogamaL04	MW699846, NC_036342	11130	11130	1			A -> C		8	SNP (transversion)
Thuniopsis cleistogamaL04	MW699846, NC_036342	11134	11134	1			A -> C		8	SNP (transversion)
Thuniopsis cleistogamaL04	MW699846	11135	11135	1			G -> C		8	SNP (transversion)
Thuniopsis cleistogamaL04	MN562087_2, MT193723	11143	11143	1			C -> A		8	SNP (transversion)
Thuniopsis cleistogamaL04	MN562087_2, MT193723, MW699846, NC_036342, Thunia albaL01, Thunia albaL02	11144	11197	54			-TTAATTAAGATTTATCAAGGATTTCTCTTAATTAAGATTTATCAAGGATTTCTC		8	Deletion
Thuniopsis cleistogamaL04	MT193723	11312	11312	1		1446	G -> A	TTC -> TTT	8	SNP (transition)	None	atpA
Thuniopsis cleistogamaL04	MW699846, NC_036342	11328	11328	1	S -> F	1430	G -> A	TCT -> TTT	8	SNP (transition)	Substitution	atpA
Thuniopsis cleistogamaL04	MN562087_2, MT193723, MW699846, NC_036342, Thunia albaL01, Thunia albaL02	11354	11354	1	K -> N	1404	C -> A	AAG -> AAT	8	SNP (transversion)	Substitution	atpA
Thuniopsis cleistogamaL04	MN562087_2, MT193723, Thunia albaL01, Thunia albaL02	11416	11416	1	T -> A	1342	T -> C	ACA -> GCA	8	SNP (transition)	Substitution	atpA
Thuniopsis cleistogamaL04	MN562087_2, MT193723, MW699846, NC_036342, Thunia albaL01, Thunia albaL02	11422	11422	1	I -> L	1336	T -> G	ATT -> CTT	8	SNP (transversion)	Substitution	atpA
Thuniopsis cleistogamaL04	MN562087_2, MT193723	11444	11444	1		1314	A -> G	ATT -> ATC	8	SNP (transition)	None	atpA
Thuniopsis cleistogamaL04	Thunia albaL01, Thunia albaL02	11471	11471	1		1287	G -> A	CTC -> CTT	8	SNP (transition)	None	atpA
Thuniopsis cleistogamaL04	Thunia albaL01, Thunia albaL02	11477	11477	1		1281	G -> A	GAC -> GAT	8	SNP (transition)	None	atpA
Thuniopsis cleistogamaL04	MN562087_2, MT193723, MW699846, NC_036342, Thunia albaL01, Thunia albaL02	11498	11498	1		1260	T -> C	TTA -> TTG	8	SNP (transition)	None	atpA
Thuniopsis cleistogamaL04	MN562087_2, MT193723	11648	11648	1		1110	T -> C	GCA -> GCG	8	SNP (transition)	None	atpA
Thuniopsis cleistogamaL04	MN562087_2, MT193723	12245	12245	1		513	G -> A	GAC -> GAT	8	SNP (transition)	None	atpA
Thuniopsis cleistogamaL04	MW699846, NC_036342	12320	12320	1		438	G -> A	CCC -> CCT	8	SNP (transition)	None	atpA
Thuniopsis cleistogamaL04	Thunia albaL01, Thunia albaL02	12378	12378	1	S -> F	380	G -> A	TCT -> TTT	8	SNP (transition)	Substitution	atpA
Thuniopsis cleistogamaL04	Thunia albaL01, Thunia albaL02	12473	12473	1		285	G -> A	ATC -> ATT	8	SNP (transition)	None	atpA
Thuniopsis cleistogamaL04	MN562087_2, MT193723, MW699846, NC_036342, Thunia albaL01, Thunia albaL02	12590	12590	1		168	G -> A	TTC -> TTT	8	SNP (transition)	None	atpA
Thuniopsis cleistogamaL04	MN562087_2, MT193723, MW699846, NC_036342, Thunia albaL01, Thunia albaL02	12715	12715	1	K -> E	43	T -> C	AAG -> GAG	8	SNP (transition)	Substitution	atpA
Thuniopsis cleistogamaL04	MW699846, NC_036342	12716	12716	1		42	G -> T	CGC -> CGA	8	SNP (transversion)	None	atpA
Thuniopsis cleistogamaL04	MN562087_2, MT193723, MW699846, NC_036342, Thunia albaL01, Thunia albaL02	12719	12719	1		39	A -> G	ATT -> ATC	8	SNP (transition)	None	atpA
Thuniopsis cleistogamaL04	NC_036342, Thunia albaL01	12767	12767	0			(T)6 -> (T)7		8	Insertion (tandem repeat)
Thuniopsis cleistogamaL04	NC_036342, Thunia albaL01, Thunia albaL02	12768	12772	0			+TTTTT		8	Insertion
Thuniopsis cleistogamaL04	MT193723, MW699846, NC_036342, Thunia albaL01, Thunia albaL02	12779	12779	1			C -> A		8	SNP (transversion)
Thuniopsis cleistogamaL04	MW699846, NC_036342	12784	12784	1			T -> G		8	SNP (transversion)
Thuniopsis cleistogamaL04	Thunia albaL01, Thunia albaL02	12811	12817	0			+TAAACTA		8	Insertion
Thuniopsis cleistogamaL04	Thunia albaL01, Thunia albaL02	12824	12824	1			C -> A		8	SNP (transversion)
Thuniopsis cleistogamaL04	Thunia albaL01, Thunia albaL02	12857	12857	1		541	C -> A		8	SNP (transversion)	Truncation	atpF
Thuniopsis cleistogamaL04	NC_036342	13074	13074	1		324	T -> G	GTA -> GTC	8	SNP (transversion)	None	atpF
Thuniopsis cleistogamaL04	MW699846, NC_036342	13077	13077	1		321	T -> C	AAA -> AAG	8	SNP (transition)	None	atpF
Thuniopsis cleistogamaL04	Thunia albaL01, Thunia albaL02	13098	13098	1		300	G -> A	TAC -> TAT	8	SNP (transition)	None	atpF
Thuniopsis cleistogamaL04	MN562087_2, MT193723	13134	13134	1		264	C -> G	GTG -> GTC	8	SNP (transversion)	None	atpF
Thuniopsis cleistogamaL04	MT193723	13167	13167	1	Q -> H	231	C -> A	CAG -> CAT	8	SNP (transversion)	Substitution	atpF
Thuniopsis cleistogamaL04	MW699846, NC_036342	13359	13359	1			A -> C		8	SNP (transversion)
Thuniopsis cleistogamaL04	NC_036342	13366	13366	1			C -> A		8	SNP (transversion)
Thuniopsis cleistogamaL04	NC_036342	13383	13383	1			T -> C		8	SNP (transition)
Thuniopsis cleistogamaL04	NC_036342	13395	13395	1			G -> T		8	SNP (transversion)
Thuniopsis cleistogamaL04	MW699846, NC_036342	13422	13422	1			-C		8	Deletion
Thuniopsis cleistogamaL04	MW699846, NC_036342	13428	13428	1			G -> A		8	SNP (transition)
Thuniopsis cleistogamaL04	Thunia albaL01, Thunia albaL02	13452	13452	1			C -> T		8	SNP (transition)
Thuniopsis cleistogamaL04	MN562087_2, MT193723	13456	13456	1			G -> T		8	SNP (transversion)
Thuniopsis cleistogamaL04	NC_036342	13521	13530	10			-TTTGTTCTTT		8	Deletion
Thuniopsis cleistogamaL04	Thunia albaL01, Thunia albaL02	13531	13537	0			+ATTTACA		8	Insertion
Thuniopsis cleistogamaL04	NC_036342	13538	13548	11			-ATTTACAACTT		8	Deletion
Thuniopsis cleistogamaL04	MT193723	13549	13549	1			A -> C		8	SNP (transversion)
Thuniopsis cleistogamaL04	NC_036342	13549	13549	1			-A		8	Deletion
Thuniopsis cleistogamaL04	NC_036342	13550	13552	3			-TTT		8	Deletion
Thuniopsis cleistogamaL04	MW699846	13553	13553	1			C -> A		8	SNP (transversion)
Thuniopsis cleistogamaL04	NC_036342	13553	13553	1			-C		8	Deletion
Thuniopsis cleistogamaL04	NC_036342	13554	13560	7			-CAAAAAG		8	Deletion
Thuniopsis cleistogamaL04	MN562087_2, Thunia albaL01, Thunia albaL02	13561	13561	1			G -> A		8	SNP (transition)
Thuniopsis cleistogamaL04	MT193723, MW699846, NC_036342	13561	13561	1			-G		8	Deletion
Thuniopsis cleistogamaL04	MW699846, NC_036342	13562	13562	1			(A)10 -> (A)9		8	Deletion (tandem repeat)
Thuniopsis cleistogamaL04	NC_036342	13563	13565	3			(AAA)3 -> (AAA)2		8	Deletion (tandem repeat)
Thuniopsis cleistogamaL04	NC_036342, Thunia albaL01	13566	13566	1			(A)10 -> (A)9		8	Deletion (tandem repeat)
Thuniopsis cleistogamaL04	NC_036342	13567	13583	17			-AAAAAGATTTTAAAGAA		8	Deletion
Thuniopsis cleistogamaL04	MN562087_2, MT193723, MW699846, Thunia albaL01, Thunia albaL02	13584	13584	1			G -> A		8	SNP (transition)
Thuniopsis cleistogamaL04	NC_036342	13584	13584	1			-G		8	Deletion
Thuniopsis cleistogamaL04	NC_036342	13585	13588	4			-AAAG		8	Deletion
Thuniopsis cleistogamaL04	Thunia albaL01, Thunia albaL02	13589	13589	1			A -> G		8	SNP (transition)
Thuniopsis cleistogamaL04	NC_036342	13589	13589	1			-A		8	Deletion
Thuniopsis cleistogamaL04	NC_036342	13590	13614	25			-ATTCTATTCTTTCTTCTTTATATGC		8	Deletion
Thuniopsis cleistogamaL04	MN562087_2, MT193723, Thunia albaL01, Thunia albaL02	13620	13620	1			G -> T		8	SNP (transversion)
Thuniopsis cleistogamaL04	MN562087_2, MT193723, MW699846, NC_036342, Thunia albaL01, Thunia albaL02	13623	13623	1			T -> A		8	SNP (transversion)
Thuniopsis cleistogamaL04	MN562087_2, MT193723	13634	13634	1			A -> T		8	SNP (transversion)
Thuniopsis cleistogamaL04	MN562087_2, MT193723	13654	13658	5			-GAATT		8	Deletion
Thuniopsis cleistogamaL04	MN562087_2, MT193723, MW699846, Thunia albaL01, Thunia albaL02	13664	13664	1			T -> G		8	SNP (transversion)
Thuniopsis cleistogamaL04	MN562087_2, MT193723, MW699846, NC_036342, Thunia albaL01, Thunia albaL02	13691	13691	1			T -> C		8	SNP (transition)
Thuniopsis cleistogamaL04	Thunia albaL01, Thunia albaL02	13700	13700	1			T -> G		8	SNP (transversion)
Thuniopsis cleistogamaL04	MW699846, NC_036342	13708	13708	1			G -> T		8	SNP (transversion)
Thuniopsis cleistogamaL04	MN562087_2, MT193723, MW699846, NC_036342, Thunia albaL01, Thunia albaL02	13716	13716	0			(T)6 -> (T)7		8	Insertion (tandem repeat)
Thuniopsis cleistogamaL04	MN562087_2, MT193723, MW699846, NC_036342, Thunia albaL01, Thunia albaL02	13753	13753	1			G -> A		8	SNP (transition)
Thuniopsis cleistogamaL04	MW699846, NC_036342	13758	13758	1			T -> G		8	SNP (transversion)
Thuniopsis cleistogamaL04	Thunia albaL01, Thunia albaL02	13785	13785	1			G -> A		8	SNP (transition)
Thuniopsis cleistogamaL04	MN562087_2, MT193723	13806	13806	1			(G)6 -> (G)5		8	Deletion (tandem repeat)
Thuniopsis cleistogamaL04	MW699846, NC_036342	13812	13812	1			A -> G		8	SNP (transition)
Thuniopsis cleistogamaL04	MW699846, NC_036342	13814	13814	1			G -> A		8	SNP (transition)
Thuniopsis cleistogamaL04	NC_036342	13815	13815	0			+G		8	Insertion
Thuniopsis cleistogamaL04	MW699846	13816	13817	2			-AT		8	Deletion
Thuniopsis cleistogamaL04	MW699846, NC_036342	13827	13827	1			T -> C		8	SNP (transition)
Thuniopsis cleistogamaL04	Thunia albaL01, Thunia albaL02	13828	13828	1			C -> A		8	SNP (transversion)
Thuniopsis cleistogamaL04	MW699846, NC_036342	13841	13841	1			T -> C		8	SNP (transition)
Thuniopsis cleistogamaL04	MW699846, NC_036342	13845	13845	1			T -> G		8	SNP (transversion)
Thuniopsis cleistogamaL04	NC_036342	13846	13846	1			A -> G		8	SNP (transition)
Thuniopsis cleistogamaL04	MT193723	13901	13901	1			C -> A		8	SNP (transversion)
Thuniopsis cleistogamaL04	NC_036342	13925	13925	1			C -> G		8	SNP (transversion)
Thuniopsis cleistogamaL04	MN562087_2, MT193723	13932	13932	1			A -> T		8	SNP (transversion)
Thuniopsis cleistogamaL04	MW699846, NC_036342	14053	14053	1			A -> C		8	SNP (transversion)
Thuniopsis cleistogamaL04	MW699846, NC_036342, Thunia albaL01, Thunia albaL02	14069	14069	1			A -> G		8	SNP (transition)
Thuniopsis cleistogamaL04	MW699846, NC_036342	14081	14081	1			T -> G		8	SNP (transversion)
Thuniopsis cleistogamaL04	Thunia albaL01, Thunia albaL02	14139	14139	1			C -> T		8	SNP (transition)
Thuniopsis cleistogamaL04	MN562087_2, MT193723, MW699846, NC_036342, Thunia albaL01, Thunia albaL02	14156	14156	1			G -> T		8	SNP (transversion)
Thuniopsis cleistogamaL04	MW699846	14166	14166	1			T -> G		8	SNP (transversion)
Thuniopsis cleistogamaL04	MW699846	14318	14318	1		54	C -> A	GGG -> GGT	8	SNP (transversion)	None	atpF
Thuniopsis cleistogamaL04	MN562087_2, MT193723, MW699846, NC_036342, Thunia albaL01, Thunia albaL02	14343	14343	1	Y -> S	29	T -> G	TAC -> TCC	8	SNP (transversion)	Substitution	atpF
Thuniopsis cleistogamaL04	MN562087_2, MT193723	14351	14351	1		21	A -> C	TCT -> TCG	8	SNP (transversion)	None	atpF
Thuniopsis cleistogamaL04	Thunia albaL01, Thunia albaL02	14362	14362	1	I -> L	10	T -> G	ATA -> CTA	8	SNP (transversion)	Substitution	atpF
Thuniopsis cleistogamaL04	Thunia albaL01, Thunia albaL02	14424	14424	1			A -> G		8	SNP (transition)
Thuniopsis cleistogamaL04	MT193723	14429	14429	1			G -> A		8	SNP (transition)
Thuniopsis cleistogamaL04	NC_036342	14461	14461	1			C -> A		8	SNP (transversion)
Thuniopsis cleistogamaL04	MN562087_2, MT193723	14462	14462	1			A -> C		8	SNP (transversion)
Thuniopsis cleistogamaL04	MN562087_2, Thunia albaL01, Thunia albaL02	14489	14489	1			A -> C		8	SNP (transversion)
Thuniopsis cleistogamaL04	MT193723	14492	14492	1			C -> A		8	SNP (transversion)
Thuniopsis cleistogamaL04	MN562087_2, MT193723	14495	14495	1			C -> A		8	SNP (transversion)
Thuniopsis cleistogamaL04	MT193723, MW699846	14496	14496	1			(T)3 -> (T)2		8	Deletion (tandem repeat)
Thuniopsis cleistogamaL04	MN562087_2, MT193723, MW699846, NC_036342	14497	14497	1			(T)3 -> (T)2		8	Deletion (tandem repeat)
Thuniopsis cleistogamaL04	Thunia albaL01, Thunia albaL02	14498	14498	0			(T)3 -> (T)4		8	Insertion (tandem repeat)
Thuniopsis cleistogamaL04	MT193723	14499	14499	1			(T)3 -> (T)2		8	Deletion (tandem repeat)
Thuniopsis cleistogamaL04	MN562087_2, MT193723, MW699846, NC_036342, Thunia albaL01, Thunia albaL02	14500	14500	1			C -> T		8	SNP (transition)
Thuniopsis cleistogamaL04	MN562087_2, MT193723, MW699846, NC_036342, Thunia albaL01, Thunia albaL02	14518	14518	1			C -> A		8	SNP (transversion)
Thuniopsis cleistogamaL04	NC_036342	14521	14521	1			C -> G		8	SNP (transversion)
Thuniopsis cleistogamaL04	Thunia albaL01, Thunia albaL02	14647	14647	1		138	C -> T	GAG -> GAA	8	SNP (transition)	None	atpH
Thuniopsis cleistogamaL04	MW699846	14671	14671	1		114	A -> G	GGT -> GGC	8	SNP (transition)	None	atpH
Thuniopsis cleistogamaL04	Thunia albaL01, Thunia albaL02	14864	14864	1			C -> T		8	SNP (transition)
Thuniopsis cleistogamaL04	MW699846	14877	14877	1			T -> G		8	SNP (transversion)
Thuniopsis cleistogamaL04	Thunia albaL01, Thunia albaL02	14929	14929	1			(A)4 -> (A)3		8	Deletion (tandem repeat)
Thuniopsis cleistogamaL04	MW699846	14930	14930	1			T -> C		8	SNP (transition)
Thuniopsis cleistogamaL04	Thunia albaL01, Thunia albaL02	14930	14930	1			-T		8	Deletion
Thuniopsis cleistogamaL04	Thunia albaL01, Thunia albaL02	14931	14934	4			-CTAT		8	Deletion
Thuniopsis cleistogamaL04	MN562087_2, MT193723	15000	15000	1			G -> A		8	SNP (transition)
Thuniopsis cleistogamaL04	NC_036342	15009	15009	1			(T)5 -> (T)4		8	Deletion (tandem repeat)
Thuniopsis cleistogamaL04	MN562087_2, MT193723	15022	15022	1			C -> A		8	SNP (transversion)
Thuniopsis cleistogamaL04	MN562087_2	15053	15057	5			-GTCAT		8	Deletion
Thuniopsis cleistogamaL04	NC_036342	15061	15061	1			G -> A		8	SNP (transition)
Thuniopsis cleistogamaL04	MN562087_2, MT193723	15065	15065	1			C -> A		8	SNP (transversion)
Thuniopsis cleistogamaL04	Thunia albaL01, Thunia albaL02	15126	15126	1			G -> T		8	SNP (transversion)
Thuniopsis cleistogamaL04	MN562087_2	15135	15136	2			-CT		8	Deletion
Thuniopsis cleistogamaL04	MT193723	15137	15137	1			G -> T		8	SNP (transversion)
Thuniopsis cleistogamaL04	MN562087_2	15137	15137	1			-G		8	Deletion
Thuniopsis cleistogamaL04	MN562087_2	15138	15139	2			-AT		8	Deletion
Thuniopsis cleistogamaL04	MN562087_2, MT193723	15149	15149	1			C -> T		8	SNP (transition)
Thuniopsis cleistogamaL04	Thunia albaL01, Thunia albaL02	15161	15161	1			G -> A		8	SNP (transition)
Thuniopsis cleistogamaL04	Thunia albaL01, Thunia albaL02	15166	15166	1			C -> T		8	SNP (transition)
Thuniopsis cleistogamaL04	MW699846, NC_036342	15179	15179	1			G -> T		8	SNP (transversion)
Thuniopsis cleistogamaL04	MW699846, NC_036342	15229	15229	1			C -> A		8	SNP (transversion)
Thuniopsis cleistogamaL04	MN562087_2, MT193723	15268	15268	1			C -> T		8	SNP (transition)
Thuniopsis cleistogamaL04	MW699846	15269	15269	1			G -> A		8	SNP (transition)
Thuniopsis cleistogamaL04	MW699846	15274	15274	1			C -> A		8	SNP (transversion)
Thuniopsis cleistogamaL04	MN562087_2, MT193723, MW699846, NC_036342, Thunia albaL01, Thunia albaL02	15280	15281	2			TT -> CC		8	Substitution
Thuniopsis cleistogamaL04	Thunia albaL01, Thunia albaL02	15296	15296	1			-A		8	Deletion
Thuniopsis cleistogamaL04	MN562087_2, MT193723, MW699846, NC_036342	15297	15297	1			T -> C		8	SNP (transition)
Thuniopsis cleistogamaL04	Thunia albaL01, Thunia albaL02	15297	15297	1			-T		8	Deletion
Thuniopsis cleistogamaL04	Thunia albaL01, Thunia albaL02	15298	15300	3			-ACA		8	Deletion
Thuniopsis cleistogamaL04	MN562087_2, MT193723, MW699846, NC_036342, Thunia albaL01, Thunia albaL02	15303	15303	1			A -> G		8	SNP (transition)
Thuniopsis cleistogamaL04	MT193723, MW699846, NC_036342, Thunia albaL01, Thunia albaL02	15307	15307	1			G -> T		8	SNP (transversion)
Thuniopsis cleistogamaL04	NC_036342	15313	15313	1			C -> A		8	SNP (transversion)
Thuniopsis cleistogamaL04	MN562087_2, MT193723, MW699846, Thunia albaL01, Thunia albaL02	15324	15324	0			+C		8	Insertion
Thuniopsis cleistogamaL04	NC_036342	15324	15324	0			+T		8	Insertion
Thuniopsis cleistogamaL04	MN562087_2, MT193723, MW699846, NC_036342, Thunia albaL01, Thunia albaL02	15325	15332	0			+ATATACAT		8	Insertion
Thuniopsis cleistogamaL04	MW699846, NC_036342	15358	15358	1			C -> A		8	SNP (transversion)
Thuniopsis cleistogamaL04	MN562087_2, MT193723, MW699846, NC_036342, Thunia albaL01, Thunia albaL02	15364	15364	1			A -> C		8	SNP (transversion)
Thuniopsis cleistogamaL04	MW699846, NC_036342	15373	15373	1			T -> C		8	SNP (transition)
Thuniopsis cleistogamaL04	MT193723	15423	15423	1			C -> A		8	SNP (transversion)
Thuniopsis cleistogamaL04	MW699846, NC_036342	15449	15449	1			A -> C		8	SNP (transversion)
Thuniopsis cleistogamaL04	Thunia albaL01, Thunia albaL02	15457	15457	1			C -> A		8	SNP (transversion)
Thuniopsis cleistogamaL04	Thunia albaL01, Thunia albaL02	15462	15462	1			C -> T		8	SNP (transition)
Thuniopsis cleistogamaL04	MW699846, NC_036342	15463	15463	1			G -> A		8	SNP (transition)
Thuniopsis cleistogamaL04	MW699846	15882	15882	1		375	C -> T	GGG -> GGA	8	SNP (transition)	None	atpI
Thuniopsis cleistogamaL04	MN562087_2, MT193723	15890	15890	1	P -> S	367	G -> A	CCT -> TCT	8	SNP (transition)	Substitution	atpI
Thuniopsis cleistogamaL04	MN562087_2, MT193723, MW699846, NC_036342, Thunia albaL01, Thunia albaL02	15924	15924	1		333	C -> T	TCG -> TCA	8	SNP (transition)	None	atpI
Thuniopsis cleistogamaL04	MN562087_2, MT193723, MW699846, NC_036342, Thunia albaL01, Thunia albaL02	16102	16102	1	V -> G	155	A -> C	GTT -> GGT	8	SNP (transversion)	Substitution	atpI
Thuniopsis cleistogamaL04	NC_036342	16179	16179	1	L -> F	78	T -> G	TTA -> TTC	8	SNP (transversion)	Substitution	atpI
Thuniopsis cleistogamaL04	NC_036342	16245	16245	1	I -> M	12	T -> C	ATA -> ATG	8	SNP (transition)	Substitution	atpI
Thuniopsis cleistogamaL04	MN562087_2, MT193723, MW699846, NC_036342, Thunia albaL01, Thunia albaL02	16291	16291	1			G -> T		8	SNP (transversion)
Thuniopsis cleistogamaL04	MN562087_2, MT193723, MW699846, NC_036342, Thunia albaL01, Thunia albaL02	16388	16388	0			(A)7 -> (A)8		8	Insertion (tandem repeat)
Thuniopsis cleistogamaL04	MN562087_2, MT193723	16408	16408	1			G -> T		8	SNP (transversion)
Thuniopsis cleistogamaL04	MN562087_2, MT193723	16416	16416	1			A -> C		8	SNP (transversion)
Thuniopsis cleistogamaL04	MT193723	16495	16495	1			C -> A		8	SNP (transversion)
Thuniopsis cleistogamaL04	MT193723	16501	16501	1			C -> A		8	SNP (transversion)
Thuniopsis cleistogamaL04	MN562087_2, MT193723	16568	16568	1		690	A -> G	TCT -> TCC	8	SNP (transition)	None	rps2
Thuniopsis cleistogamaL04	MN562087_2, MT193723	16613	16613	1		645	T -> C	CGA -> CGG	8	SNP (transition)	None	rps2
Thuniopsis cleistogamaL04	MN562087_2, MT193723	16654	16654	1	I -> L	604	T -> G	ATT -> CTT	8	SNP (transversion)	Substitution	rps2
Thuniopsis cleistogamaL04	MN562087_2, MT193723	16772	16772	1		486	G -> T	CCC -> CCA	8	SNP (transversion)	None	rps2
Thuniopsis cleistogamaL04	MN562087_2, MT193723, MW699846, NC_036342, Thunia albaL01, Thunia albaL02	16859	16859	1		399	A -> G	CTT -> CTC	8	SNP (transition)	None	rps2
Thuniopsis cleistogamaL04	Thunia albaL01, Thunia albaL02	16940	16940	1		318	C -> T	ACG -> ACA	8	SNP (transition)	None	rps2
Thuniopsis cleistogamaL04	MN562087_2, MT193723	17039	17039	1		219	G -> A	ATC -> ATT	8	SNP (transition)	None	rps2
Thuniopsis cleistogamaL04	MN562087_2	17045	17045	1	F -> L	213	G -> T	TTC -> TTA	8	SNP (transversion)	Substitution	rps2
Thuniopsis cleistogamaL04	Thunia albaL01, Thunia albaL02	17051	17051	1		207	T -> C	AAA -> AAG	8	SNP (transition)	None	rps2
Thuniopsis cleistogamaL04	Thunia albaL01, Thunia albaL02	17247	17247	1	R -> Q	11	C -> T	CGA -> CAA	8	SNP (transition)	Substitution	rps2
Thuniopsis cleistogamaL04	Thunia albaL01, Thunia albaL02	17261	17261	1			C -> A		8	SNP (transversion)
Thuniopsis cleistogamaL04	NC_036342, Thunia albaL01, Thunia albaL02	17280	17280	0			(T)7 -> (T)8		8	Insertion (tandem repeat)
Thuniopsis cleistogamaL04	MN562087_2, NC_036342, Thunia albaL01, Thunia albaL02	17281	17281	0			(T)7 -> (T)8		8	Insertion (tandem repeat)
Thuniopsis cleistogamaL04	MN562087_2, MT193723, MW699846, NC_036342, Thunia albaL01, Thunia albaL02	17282	17283	0			(TT)3 -> (TT)4		8	Insertion (tandem repeat)
Thuniopsis cleistogamaL04	Thunia albaL01, Thunia albaL02	17284	17284	0			+C		8	Insertion
Thuniopsis cleistogamaL04	MN562087_2, MT193723, MW699846, NC_036342	17284	17284	0			(T)7 -> (T)8		8	Insertion (tandem repeat)
Thuniopsis cleistogamaL04	MN562087_2, MT193723, MW699846, NC_036342, Thunia albaL01, Thunia albaL02	17341	17341	1			C -> T		8	SNP (transition)
Thuniopsis cleistogamaL04	MW699846, NC_036342	17342	17342	1			C -> A		8	SNP (transversion)
Thuniopsis cleistogamaL04	Thunia albaL01, Thunia albaL02	17363	17363	1			C -> T		8	SNP (transition)
Thuniopsis cleistogamaL04	MN562087_2, MT193723, MW699846, NC_036342, Thunia albaL01, Thunia albaL02	17367	17367	1			C -> G		8	SNP (transversion)
Thuniopsis cleistogamaL04	MN562087_2	17389	17389	1			C -> A		8	SNP (transversion)
Thuniopsis cleistogamaL04	Thunia albaL01, Thunia albaL02	17403	17403	1			A -> C		8	SNP (transversion)
Thuniopsis cleistogamaL04	MN562087_2	17410	17410	1			T -> C		8	SNP (transition)
Thuniopsis cleistogamaL04	Thunia albaL01, Thunia albaL02	17411	17411	1			G -> T		8	SNP (transversion)
Thuniopsis cleistogamaL04	MW699846, NC_036342	17417	17417	1			G -> A		8	SNP (transition)
Thuniopsis cleistogamaL04	Thunia albaL01, Thunia albaL02	17436	17436	1			G -> T		8	SNP (transversion)
Thuniopsis cleistogamaL04	MT193723	17483	17483	1			T -> A		8	SNP (transversion)
Thuniopsis cleistogamaL04	MN562087_2	17483	17483	1			T -> C		8	SNP (transition)
Thuniopsis cleistogamaL04	MN562087_2, MT193723	17504	17504	1	D -> N	4126	C -> T	GAC -> AAC	8	SNP (transition)	Substitution	rpoC2
Thuniopsis cleistogamaL04	MW699846	17527	17527	1		4103	(G)4 -> (G)3		8	Deletion (tandem repeat)	Frame Shift	rpoC2
Thuniopsis cleistogamaL04	MN562087_2, MT193723, MW699846, NC_036342, Thunia albaL01, Thunia albaL02	17539	17539	1	F -> C	4091	A -> C	TTT -> TGT	8	SNP (transversion)	Substitution	rpoC2
Thuniopsis cleistogamaL04	MN562087_2, MT193723, MW699846, NC_036342	17604	17604	1		4026	T -> G	ATA -> ATC	8	SNP (transversion)	None	rpoC2
Thuniopsis cleistogamaL04	MW699846	17619	17619	1		4011	G -> A	AAC -> AAT	8	SNP (transition)	None	rpoC2
Thuniopsis cleistogamaL04	MT193723	17620	17620	1	N -> S	4010	T -> C	AAC -> AGC	8	SNP (transition)	Substitution	rpoC2
Thuniopsis cleistogamaL04	MW699846, NC_036342	17635	17635	1	S -> L	3995	G -> A	TCA -> TTA	8	SNP (transition)	Substitution	rpoC2
Thuniopsis cleistogamaL04	MW699846, NC_036342	17658	17658	1		3972	T -> C	GGA -> GGG	8	SNP (transition)	None	rpoC2
Thuniopsis cleistogamaL04	Thunia albaL01, Thunia albaL02	17667	17667	1		3963	A -> C	GTT -> GTG	8	SNP (transversion)	None	rpoC2
Thuniopsis cleistogamaL04	MN562087_2, MT193723	17895	17895	1		3735	A -> G	TTT -> TTC	8	SNP (transition)	None	rpoC2
Thuniopsis cleistogamaL04	MN562087_2, MT193723	18011	18011	1		3619	G -> T	CGA -> AGA	8	SNP (transversion)	None	rpoC2
Thuniopsis cleistogamaL04	MW699846, NC_036342	18099	18101	2	L -> M	3529	AAG -> CAT	CTT -> ATG	8	Substitution	Substitution	rpoC2
Thuniopsis cleistogamaL04	MN562087_2, MT193723, MW699846, NC_036342, Thunia albaL01, Thunia albaL02	18312	18312	1		3318	T -> G	GTA -> GTC	8	SNP (transversion)	None	rpoC2
Thuniopsis cleistogamaL04	MN562087_2, MT193723	18320	18320	1	Y -> H	3310	A -> G	TAT -> CAT	8	SNP (transition)	Substitution	rpoC2
Thuniopsis cleistogamaL04	MW699846, NC_036342	18323	18323	1	P -> S	3307	G -> A	CCC -> TCC	8	SNP (transition)	Substitution	rpoC2
Thuniopsis cleistogamaL04	Thunia albaL01, Thunia albaL02	18379	18379	1	K -> R	3251	T -> C	AAA -> AGA	8	SNP (transition)	Substitution	rpoC2
Thuniopsis cleistogamaL04	MN562087_2, MT193723, MW699846, NC_036342, Thunia albaL01, Thunia albaL02	18407	18407	1		3223	A -> G	TTA -> CTA	8	SNP (transition)	None	rpoC2
Thuniopsis cleistogamaL04	Thunia albaL01, Thunia albaL02	18445	18445	1	I -> R	3185	A -> C	ATA -> AGA	8	SNP (transversion)	Substitution	rpoC2
Thuniopsis cleistogamaL04	MN562087_2, MT193723	18471	18471	1		3159	G -> A	CAC -> CAT	8	SNP (transition)	None	rpoC2
Thuniopsis cleistogamaL04	Thunia albaL01, Thunia albaL02	18484	18484	1	C -> Y	3146	C -> T	TGT -> TAT	8	SNP (transition)	Substitution	rpoC2
Thuniopsis cleistogamaL04	MW699846	18588	18588	1		3042	A -> G	CTT -> CTC	8	SNP (transition)	None	rpoC2
Thuniopsis cleistogamaL04	MN562087_2, MT193723, MW699846, NC_036342, Thunia albaL01, Thunia albaL02	18608	18608	1	K -> Q	3022	T -> G	AAA -> CAA	8	SNP (transversion)	Substitution	rpoC2
Thuniopsis cleistogamaL04	MN562087_2	18677	18677	1	R -> C	2953	G -> A	CGT -> TGT	8	SNP (transition)	Substitution	rpoC2
Thuniopsis cleistogamaL04	MN562087_2, MT193723, MW699846, NC_036342, Thunia albaL01, Thunia albaL02	18684	18684	1		2946	G -> T	GTC -> GTA	8	SNP (transversion)	None	rpoC2
Thuniopsis cleistogamaL04	MW699846, NC_036342, Thunia albaL01, Thunia albaL02	18725	18725	1	Y -> D	2905	A -> C	TAT -> GAT	8	SNP (transversion)	Substitution	rpoC2
Thuniopsis cleistogamaL04	MW699846	18727	18727	1	R -> M	2903	C -> A	AGG -> ATG	8	SNP (transversion)	Substitution	rpoC2
Thuniopsis cleistogamaL04	MW699846	18734	18734	1	P -> S	2896	G -> A	CCA -> TCA	8	SNP (transition)	Substitution	rpoC2
Thuniopsis cleistogamaL04	MW699846	18738	18738	1	M -> I	2892	C -> T	ATG -> ATA	8	SNP (transition)	Substitution	rpoC2
Thuniopsis cleistogamaL04	MN562087_2, MT193723	18783	18783	1	F -> L	2847	G -> T	TTC -> TTA	8	SNP (transversion)	Substitution	rpoC2
Thuniopsis cleistogamaL04	MW699846	18789	18789	1		2841	G -> A	GGC -> GGT	8	SNP (transition)	None	rpoC2
Thuniopsis cleistogamaL04	MN562087_2, MT193723, MW699846, NC_036342, Thunia albaL01, Thunia albaL02	18821	18821	1	V -> I	2809	C -> T	GTT -> ATT	8	SNP (transition)	Substitution	rpoC2
Thuniopsis cleistogamaL04	MW699846, NC_036342	18839	18839	1	E -> K	2791	C -> T	GAA -> AAA	8	SNP (transition)	Substitution	rpoC2
Thuniopsis cleistogamaL04	NC_036342	18871	18871	1	G -> E	2759	C -> T	GGA -> GAA	8	SNP (transition)	Substitution	rpoC2
Thuniopsis cleistogamaL04	MW699846	18884	18884	1	P -> S	2746	G -> A	CCC -> TCC	8	SNP (transition)	Substitution	rpoC2
Thuniopsis cleistogamaL04	MW699846	18892	18892	1	Q -> P	2738	T -> G	CAA -> CCA	8	SNP (transversion)	Substitution	rpoC2
Thuniopsis cleistogamaL04	MN562087_2, MT193723	18926	18926	1	H -> D	2704	G -> C	CAT -> GAT	8	SNP (transversion)	Substitution	rpoC2
Thuniopsis cleistogamaL04	Thunia albaL01, Thunia albaL02	18953	18953	1	I -> L	2677	T -> G	ATT -> CTT	8	SNP (transversion)	Substitution	rpoC2
Thuniopsis cleistogamaL04	MW699846, NC_036342	18967	18967	1	A -> V	2663	G -> A	GCA -> GTA	8	SNP (transition)	Substitution	rpoC2
Thuniopsis cleistogamaL04	MW699846, NC_036342	19049	19049	1	A -> T	2581	C -> T	GCA -> ACA	8	SNP (transition)	Substitution	rpoC2
Thuniopsis cleistogamaL04	MW699846, NC_036342	19095	19095	1		2535	C -> T	AAG -> AAA	8	SNP (transition)	None	rpoC2
Thuniopsis cleistogamaL04	NC_036342	19254	19254	1		2376	T -> C	ACA -> ACG	8	SNP (transition)	None	rpoC2
Thuniopsis cleistogamaL04	MN562087_2, MT193723, MW699846, NC_036342, Thunia albaL01, Thunia albaL02	19266	19266	1		2364	G -> T	ATC -> ATA	8	SNP (transversion)	None	rpoC2
Thuniopsis cleistogamaL04	NC_036342	19299	19299	1		2331	C -> A	CGG -> CGT	8	SNP (transversion)	None	rpoC2
Thuniopsis cleistogamaL04	Thunia albaL01, Thunia albaL02	19320	19320	1		2310	T -> C	AAA -> AAG	8	SNP (transition)	None	rpoC2
Thuniopsis cleistogamaL04	MW699846, NC_036342	19401	19401	1		2229	T -> C	CCA -> CCG	8	SNP (transition)	None	rpoC2
Thuniopsis cleistogamaL04	Thunia albaL01, Thunia albaL02	19491	19491	1		2139	T -> C	AAA -> AAG	8	SNP (transition)	None	rpoC2
Thuniopsis cleistogamaL04	MN562087_2, MT193723, MW699846, NC_036342, Thunia albaL01, Thunia albaL02	19537	19537	1	R -> I	2093	C -> A	AGA -> ATA	8	SNP (transversion)	Substitution	rpoC2
Thuniopsis cleistogamaL04	MN562087_2, MT193723, MW699846, NC_036342, Thunia albaL01, Thunia albaL02	19557	19558	2	Q -> R	2072	CT -> TC	CAG -> CGA	8	Substitution	Substitution	rpoC2
Thuniopsis cleistogamaL04	MN562087_2, MT193723, MW699846, NC_036342, Thunia albaL01, Thunia albaL02	19600	19600	1	L -> P	2030	A -> G	CTC -> CCC	8	SNP (transition)	Substitution	rpoC2
Thuniopsis cleistogamaL04	MN562087_2, MT193723	19679	19679	1	P -> S	1951	G -> A	CCG -> TCG	8	SNP (transition)	Substitution	rpoC2
Thuniopsis cleistogamaL04	MW699846, Thunia albaL01, Thunia albaL02	19683	19683	1	F -> L	1947	A -> C	TTT -> TTG	8	SNP (transversion)	Substitution	rpoC2
Thuniopsis cleistogamaL04	MN562087_2, MT193723, MW699846, NC_036342, Thunia albaL01, Thunia albaL02	19728	19728	1		1902	A -> G	ATT -> ATC	8	SNP (transition)	None	rpoC2
Thuniopsis cleistogamaL04	NC_036342	19744	19744	1	V -> A	1886	A -> G	GTC -> GCC	8	SNP (transition)	Substitution	rpoC2
Thuniopsis cleistogamaL04	Thunia albaL01, Thunia albaL02	19837	19837	1	I -> R	1793	A -> C	ATA -> AGA	8	SNP (transversion)	Substitution	rpoC2
Thuniopsis cleistogamaL04	NC_036342	19851	19851	1		1779	C -> T	TCG -> TCA	8	SNP (transition)	None	rpoC2
Thuniopsis cleistogamaL04	MN562087_2, MT193723	19896	19896	1		1734	A -> G	TAT -> TAC	8	SNP (transition)	None	rpoC2
Thuniopsis cleistogamaL04	MN562087_2, MT193723, MW699846, NC_036342, Thunia albaL01, Thunia albaL02	19901	19901	1	K -> Q	1729	T -> G	AAA -> CAA	8	SNP (transversion)	Substitution	rpoC2
Thuniopsis cleistogamaL04	MW699846	19905	19905	1		1725	G -> A	CCC -> CCT	8	SNP (transition)	None	rpoC2
Thuniopsis cleistogamaL04	MT193723	19913	19913	1	V -> L	1717	C -> A	GTG -> TTG	8	SNP (transversion)	Substitution	rpoC2
Thuniopsis cleistogamaL04	MN562087_2, MT193723	19947	19947	1		1683	C -> T	GAG -> GAA	8	SNP (transition)	None	rpoC2
Thuniopsis cleistogamaL04	MN562087_2, MT193723, MW699846, NC_036342, Thunia albaL01, Thunia albaL02	20051	20051	1	L -> F	1579	G -> A	CTT -> TTT	8	SNP (transition)	Substitution	rpoC2
Thuniopsis cleistogamaL04	Thunia albaL01, Thunia albaL02	20054	20054	1	T -> A	1576	T -> C	ACT -> GCT	8	SNP (transition)	Substitution	rpoC2
Thuniopsis cleistogamaL04	NC_036342	20055	20055	1		1575	C -> T	GAG -> GAA	8	SNP (transition)	None	rpoC2
Thuniopsis cleistogamaL04	MW699846	20067	20067	1	H -> Q	1563	A -> C	CAT -> CAG	8	SNP (transversion)	Substitution	rpoC2
Thuniopsis cleistogamaL04	MW699846, NC_036342	20074	20074	1	V -> A	1556	A -> G	GTA -> GCA	8	SNP (transition)	Substitution	rpoC2
Thuniopsis cleistogamaL04	MT193723	20144	20144	1	Q -> K	1486	G -> T	CAA -> AAA	8	SNP (transversion)	Substitution	rpoC2
Thuniopsis cleistogamaL04	MN562087_2, MT193723	20160	20160	1		1470	G -> A	CTC -> CTT	8	SNP (transition)	None	rpoC2
Thuniopsis cleistogamaL04	Thunia albaL01, Thunia albaL02	20165	20165	1	S -> A	1465	A -> C	TCA -> GCA	8	SNP (transversion)	Substitution	rpoC2
Thuniopsis cleistogamaL04	MN562087_2, MT193723, MW699846, NC_036342, Thunia albaL01, Thunia albaL02	20172	20172	1		1458	T -> C	GTA -> GTG	8	SNP (transition)	None	rpoC2
Thuniopsis cleistogamaL04	MN562087_2, MT193723, MW699846, NC_036342, Thunia albaL01, Thunia albaL02	20251	20251	1	L -> P	1379	A -> G	CTA -> CCA	8	SNP (transition)	Substitution	rpoC2
Thuniopsis cleistogamaL04	MN562087_2, MT193723, MW699846, NC_036342, Thunia albaL01, Thunia albaL02	20261	20261	1	T -> P	1369	T -> G	ACC -> CCC	8	SNP (transversion)	Substitution	rpoC2
Thuniopsis cleistogamaL04	MN562087_2, MT193723, MW699846, NC_036342, Thunia albaL01, Thunia albaL02	20311	20311	1	S -> Y	1319	G -> T	TCT -> TAT	8	SNP (transversion)	Substitution	rpoC2
Thuniopsis cleistogamaL04	MN562087_2, MT193723	20324	20324	1		1306	G -> T	CGA -> AGA	8	SNP (transversion)	None	rpoC2
Thuniopsis cleistogamaL04	MN562087_2, MT193723, MW699846, NC_036342, Thunia albaL01, Thunia albaL02	20337	20337	1	L -> F	1293	C -> A	TTG -> TTT	8	SNP (transversion)	Substitution	rpoC2
Thuniopsis cleistogamaL04	Thunia albaL01, Thunia albaL02	20349	20349	1		1281	G -> A	TCC -> TCT	8	SNP (transition)	None	rpoC2
Thuniopsis cleistogamaL04	MW699846	20458	20458	1	R -> Q	1172	C -> T	CGA -> CAA	8	SNP (transition)	Substitution	rpoC2
Thuniopsis cleistogamaL04	NC_036342	20481	20481	1		1149	G -> A	GAC -> GAT	8	SNP (transition)	None	rpoC2
Thuniopsis cleistogamaL04	Thunia albaL01, Thunia albaL02	20552	20553	2	IK -> IE	1077	TT -> CG	ATA,AAA -> ATC,GAA	8	Substitution	Substitution	rpoC2
Thuniopsis cleistogamaL04	NC_036342	20658	20658	1		972	T -> A	TCA -> TCT	8	SNP (transversion)	None	rpoC2
Thuniopsis cleistogamaL04	MN562087_2, MT193723	20709	20709	1		921	A -> G	CAT -> CAC	8	SNP (transition)	None	rpoC2
Thuniopsis cleistogamaL04	MN562087_2, MT193723, Thunia albaL01, Thunia albaL02	20721	20721	1		909	C -> A	CGG -> CGT	8	SNP (transversion)	None	rpoC2
Thuniopsis cleistogamaL04	Thunia albaL01, Thunia albaL02	20777	20777	1		853	T -> G	AGA -> CGA	8	SNP (transversion)	None	rpoC2
Thuniopsis cleistogamaL04	MW699846	20792	20792	1	H -> Y	838	G -> A	CAC -> TAC	8	SNP (transition)	Substitution	rpoC2
Thuniopsis cleistogamaL04	Thunia albaL01, Thunia albaL02	20898	20898	1		732	A -> G	ATT -> ATC	8	SNP (transition)	None	rpoC2
Thuniopsis cleistogamaL04	MW699846	20938	20938	1	R -> Q	692	C -> T	CGA -> CAA	8	SNP (transition)	Substitution	rpoC2
Thuniopsis cleistogamaL04	MN562087_2, MT193723, MW699846, NC_036342, Thunia albaL01, Thunia albaL02	20990	20990	1	I -> L	640	T -> G	ATT -> CTT	8	SNP (transversion)	Substitution	rpoC2
Thuniopsis cleistogamaL04	MW699846	21024	21024	1		606	G -> A	CTC -> CTT	8	SNP (transition)	None	rpoC2
Thuniopsis cleistogamaL04	NC_036342	21093	21093	1		537	T -> G	ATA -> ATC	8	SNP (transversion)	None	rpoC2
Thuniopsis cleistogamaL04	Thunia albaL01, Thunia albaL02	21114	21114	1		516	C -> T	GGG -> GGA	8	SNP (transition)	None	rpoC2
Thuniopsis cleistogamaL04	MN562087_2, MT193723, MW699846, NC_036342, Thunia albaL01, Thunia albaL02	21192	21192	1		438	C -> T	TTG -> TTA	8	SNP (transition)	None	rpoC2
Thuniopsis cleistogamaL04	MT193723	21198	21198	1		432	G -> A	CAC -> CAT	8	SNP (transition)	None	rpoC2
Thuniopsis cleistogamaL04	Thunia albaL01, Thunia albaL02	21242	21242	1		388	G -> A	CTA -> TTA	8	SNP (transition)	None	rpoC2
Thuniopsis cleistogamaL04	MT193723	21272	21272	1		358	G -> T	CGG -> AGG	8	SNP (transversion)	None	rpoC2
Thuniopsis cleistogamaL04	MT193723	21351	21351	1		279	C -> T	GTG -> GTA	8	SNP (transition)	None	rpoC2
Thuniopsis cleistogamaL04	MN562087_2, MT193723, MW699846, NC_036342, Thunia albaL01, Thunia albaL02	21487	21487	1	L -> Q	143	A -> T	CTG -> CAG	8	SNP (transversion)	Substitution	rpoC2
Thuniopsis cleistogamaL04	MW699846	21501	21501	1		129	C -> T	AAG -> AAA	8	SNP (transition)	None	rpoC2
Thuniopsis cleistogamaL04	MW699846	21515	21515	1		115	G -> A	CTG -> TTG	8	SNP (transition)	None	rpoC2
Thuniopsis cleistogamaL04	MN562087_2, MT193723, MW699846, NC_036342, Thunia albaL01, Thunia albaL02	21516	21516	1		114	A -> G	ATT -> ATC	8	SNP (transition)	None	rpoC2
Thuniopsis cleistogamaL04	MW699846	21533	21533	1	A -> T	97	C -> T	GCA -> ACA	8	SNP (transition)	Substitution	rpoC2
Thuniopsis cleistogamaL04	MW699846	21540	21540	1		90	G -> A	TTC -> TTT	8	SNP (transition)	None	rpoC2
Thuniopsis cleistogamaL04	MW699846, NC_036342	21591	21591	1		39	C -> T	GTG -> GTA	8	SNP (transition)	None	rpoC2
Thuniopsis cleistogamaL04	MN562087_2, MT193723, MW699846, NC_036342, Thunia albaL01, Thunia albaL02	21673	21673	0			(G)2 -> (G)3		8	Insertion (tandem repeat)
Thuniopsis cleistogamaL04	Thunia albaL01, Thunia albaL02	21679	21679	1			G -> A		8	SNP (transition)
Thuniopsis cleistogamaL04	MW699846, NC_036342	21725	21725	1			C -> A		8	SNP (transversion)
Thuniopsis cleistogamaL04	Thunia albaL01, Thunia albaL02	21725	21725	1			C -> T		8	SNP (transition)
Thuniopsis cleistogamaL04	NC_036342	21733	21733	1			A -> C		8	SNP (transversion)
Thuniopsis cleistogamaL04	MN562087_2, MT193723	21744	21744	1			G -> T		8	SNP (transversion)
Thuniopsis cleistogamaL04	MW699846, NC_036342, Thunia albaL01, Thunia albaL02	21801	21805	0			+TTTTT		8	Insertion
Thuniopsis cleistogamaL04	NC_036342, Thunia albaL01, Thunia albaL02	21806	21806	0			+A		8	Insertion
Thuniopsis cleistogamaL04	NC_036342	21807	21808	0			(TT)2 -> (TT)3		8	Insertion (tandem repeat)
Thuniopsis cleistogamaL04	NC_036342, Thunia albaL01, Thunia albaL02	21809	21810	0			+TA		8	Insertion
Thuniopsis cleistogamaL04	NC_036342	21811	21811	0			+G		8	Insertion
Thuniopsis cleistogamaL04	Thunia albaL01, Thunia albaL02	21811	21811	0			(T)5 -> (T)6		8	Insertion (tandem repeat)
Thuniopsis cleistogamaL04	MW699846	21812	21816	5			-TTTTT		8	Deletion
Thuniopsis cleistogamaL04	MN562087_2, MT193723, MW699846, NC_036342, Thunia albaL01, Thunia albaL02	21817	21817	1			C -> A		8	SNP (transversion)
Thuniopsis cleistogamaL04	Thunia albaL01, Thunia albaL02	21822	21822	1			G -> A		8	SNP (transition)
Thuniopsis cleistogamaL04	MN562087_2, MT193723, MW699846, NC_036342, Thunia albaL01, Thunia albaL02	21870	21870	1		2013	A -> G	GCT -> GCC	8	SNP (transition)	None	rpoC1
Thuniopsis cleistogamaL04	MW699846, NC_036342	21899	21899	1	L -> I	1984	G -> T	CTT -> ATT	8	SNP (transversion)	Substitution	rpoC1
Thuniopsis cleistogamaL04	Thunia albaL01, Thunia albaL02	21936	21936	1		1947	T -> C	GAA -> GAG	8	SNP (transition)	None	rpoC1
Thuniopsis cleistogamaL04	MW699846, NC_036342	21966	21966	1		1917	G -> A	CAC -> CAT	8	SNP (transition)	None	rpoC1
Thuniopsis cleistogamaL04	MW699846	21985	21985	1	Y -> S	1898	T -> G	TAT -> TCT	8	SNP (transversion)	Substitution	rpoC1
Thuniopsis cleistogamaL04	Thunia albaL01, Thunia albaL02	22059	22059	1		1824	C -> T	CGG -> CGA	8	SNP (transition)	None	rpoC1
Thuniopsis cleistogamaL04	MT193723	22091	22091	1		1792	G -> T	CGA -> AGA	8	SNP (transversion)	None	rpoC1
Thuniopsis cleistogamaL04	Thunia albaL01, Thunia albaL02	22179	22187	0	-> SKK	1705	+CTTTTTAGA	-> TCT,AAA,AAG	8	Insertion	Insertion	rpoC1
Thuniopsis cleistogamaL04	MN562087_2, MT193723, MW699846, NC_036342	22179	22187	0	-> YKK	1705	+CTTTTTATA	-> TAT,AAA,AAG	8	Insertion	Insertion	rpoC1
Thuniopsis cleistogamaL04	Thunia albaL01, Thunia albaL02	22192	22192	1	R -> I	1700	C -> A	AGA -> ATA	8	SNP (transversion)	Substitution	rpoC1
Thuniopsis cleistogamaL04	MW699846	22251	22251	1		1641	C -> T	ACG -> ACA	8	SNP (transition)	None	rpoC1
Thuniopsis cleistogamaL04	Thunia albaL01, Thunia albaL02	22263	22263	1		1629	G -> T	CTC -> CTA	8	SNP (transversion)	None	rpoC1
Thuniopsis cleistogamaL04	MN562087_2, MT193723, MW699846, NC_036342, Thunia albaL01, Thunia albaL02	22269	22269	1		1623	T -> A	ATA -> ATT	8	SNP (transversion)	None	rpoC1
Thuniopsis cleistogamaL04	MW699846, NC_036342	22314	22314	1		1578	T -> G	CCA -> CCC	8	SNP (transversion)	None	rpoC1
Thuniopsis cleistogamaL04	Thunia albaL01, Thunia albaL02	22350	22350	1		1542	A -> C	CGT -> CGG	8	SNP (transversion)	None	rpoC1
Thuniopsis cleistogamaL04	Thunia albaL01, Thunia albaL02	22419	22419	1		1473	G -> A	AAC -> AAT	8	SNP (transition)	None	rpoC1
Thuniopsis cleistogamaL04	MN562087_2, MT193723, MW699846, NC_036342, Thunia albaL01, Thunia albaL02	22425	22425	1		1467	A -> G	GGT -> GGC	8	SNP (transition)	None	rpoC1
Thuniopsis cleistogamaL04	Thunia albaL01, Thunia albaL02	22488	22488	1		1404	C -> T	CAG -> CAA	8	SNP (transition)	None	rpoC1
Thuniopsis cleistogamaL04	Thunia albaL01, Thunia albaL02	22527	22527	1		1365	C -> T	TTG -> TTA	8	SNP (transition)	None	rpoC1
Thuniopsis cleistogamaL04	MW699846	22589	22589	1		1303	G -> T	CGG -> AGG	8	SNP (transversion)	None	rpoC1
Thuniopsis cleistogamaL04	MN562087_2, MT193723, MW699846, NC_036342, Thunia albaL01, Thunia albaL02	22926	22926	1		966	T -> C	GGA -> GGG	8	SNP (transition)	None	rpoC1
Thuniopsis cleistogamaL04	MN562087_2, MT193723	22956	22956	1	D -> E	936	A -> C	GAT -> GAG	8	SNP (transversion)	Substitution	rpoC1
Thuniopsis cleistogamaL04	Thunia albaL01, Thunia albaL02	22983	22983	1		909	G -> A	GTC -> GTT	8	SNP (transition)	None	rpoC1
Thuniopsis cleistogamaL04	MN562087_2, MT193723, Thunia albaL01, Thunia albaL02	23070	23070	1		822	A -> T	CCT -> CCA	8	SNP (transversion)	None	rpoC1
Thuniopsis cleistogamaL04	MN562087_2, MT193723, MW699846, NC_036342, Thunia albaL01, Thunia albaL02	23093	23093	1	W -> R	799	A -> G	TGG -> CGG	8	SNP (transition)	Substitution	rpoC1
Thuniopsis cleistogamaL04	MN562087_2, MT193723, MW699846, NC_036342, Thunia albaL01, Thunia albaL02	23157	23157	1		735	T -> C	AAA -> AAG	8	SNP (transition)	None	rpoC1
Thuniopsis cleistogamaL04	MW699846	23168	23168	1		724	T -> G	AGA -> CGA	8	SNP (transversion)	None	rpoC1
Thuniopsis cleistogamaL04	MN562087_2, MT193723, MW699846, NC_036342, Thunia albaL01, Thunia albaL02	23169	23169	1	M -> I	723	C -> A	ATG -> ATT	8	SNP (transversion)	Substitution	rpoC1
Thuniopsis cleistogamaL04	MT193723	23283	23283	1		609	G -> T	ATC -> ATA	8	SNP (transversion)	None	rpoC1
Thuniopsis cleistogamaL04	MW699846, NC_036342	23376	23376	1		516	G -> T	ATC -> ATA	8	SNP (transversion)	None	rpoC1
Thuniopsis cleistogamaL04	NC_036342	23430	23430	1		462	G -> A	TCC -> TCT	8	SNP (transition)	None	rpoC1
Thuniopsis cleistogamaL04	MN562087_2, MT193723	23484	23484	1			T -> C		8	SNP (transition)
Thuniopsis cleistogamaL04	MW699846, NC_036342	23485	23485	1			C -> A		8	SNP (transversion)
Thuniopsis cleistogamaL04	MN562087_2, MT193723, MW699846, NC_036342, Thunia albaL01, Thunia albaL02	23563	23563	1			C -> A		8	SNP (transversion)
Thuniopsis cleistogamaL04	MN562087_2, MT193723, MW699846, NC_036342, Thunia albaL01, Thunia albaL02	23580	23580	1			G -> A		8	SNP (transition)
Thuniopsis cleistogamaL04	MW699846, NC_036342	23634	23634	1			T -> C		8	SNP (transition)
Thuniopsis cleistogamaL04	MW699846, NC_036342, Thunia albaL01, Thunia albaL02	23656	23656	1			C -> A		8	SNP (transversion)
Thuniopsis cleistogamaL04	MN562087_2, MT193723, Thunia albaL01, Thunia albaL02	23662	23662	1			G -> T		8	SNP (transversion)
Thuniopsis cleistogamaL04	MW699846, NC_036342	23668	23668	1			C -> A		8	SNP (transversion)
Thuniopsis cleistogamaL04	MN562087_2, MT193723, Thunia albaL01, Thunia albaL02	23700	23700	1			C -> A		8	SNP (transversion)
Thuniopsis cleistogamaL04	MN562087_2, MT193723	23706	23715	0			+GTTTACGAAA		8	Insertion
Thuniopsis cleistogamaL04	MN562087_2, MT193723	23736	23736	1			G -> A		8	SNP (transition)
Thuniopsis cleistogamaL04	MN562087_2, MT193723, MW699846, NC_036342, Thunia albaL01, Thunia albaL02	23781	23781	1			C -> T		8	SNP (transition)
Thuniopsis cleistogamaL04	NC_036342	23790	23790	1			T -> G		8	SNP (transversion)
Thuniopsis cleistogamaL04	MW699846	23798	23798	1			G -> A		8	SNP (transition)
Thuniopsis cleistogamaL04	Thunia albaL01, Thunia albaL02	23862	23862	1			C -> T		8	SNP (transition)
Thuniopsis cleistogamaL04	MW699846, NC_036342	23874	23874	1			G -> A		8	SNP (transition)
Thuniopsis cleistogamaL04	MN562087_2, MT193723, MW699846, NC_036342, Thunia albaL01, Thunia albaL02	23881	23881	1			A -> G		8	SNP (transition)
Thuniopsis cleistogamaL04	MT193723	23884	23884	1			A -> G		8	SNP (transition)
Thuniopsis cleistogamaL04	MN562087_2, MT193723	23947	23947	1			G -> A		8	SNP (transition)
Thuniopsis cleistogamaL04	MW699846, NC_036342	23950	23958	9			-TGCCTGAAC		8	Deletion
Thuniopsis cleistogamaL04	MT193723	23966	23966	1			C -> A		8	SNP (transversion)
Thuniopsis cleistogamaL04	MT193723, MW699846, NC_036342	23972	23972	1			C -> A		8	SNP (transversion)
Thuniopsis cleistogamaL04	MN562087_2, MT193723, MW699846, NC_036342, Thunia albaL01, Thunia albaL02	24005	24005	1			-A		8	Deletion
Thuniopsis cleistogamaL04	Thunia albaL01, Thunia albaL02	24006	24006	1			T -> A		8	SNP (transversion)
Thuniopsis cleistogamaL04	MN562087_2, MT193723, MW699846, NC_036342	24006	24006	1			T -> C		8	SNP (transition)
Thuniopsis cleistogamaL04	MN562087_2, MT193723, MW699846, NC_036342, Thunia albaL01, Thunia albaL02	24071	24071	1			C -> T		8	SNP (transition)
Thuniopsis cleistogamaL04	MW699846, NC_036342	24084	24084	1			C -> A		8	SNP (transversion)
Thuniopsis cleistogamaL04	MW699846, NC_036342	24090	24090	1			T -> G		8	SNP (transversion)
Thuniopsis cleistogamaL04	MW699846, NC_036342	24103	24103	1			C -> A		8	SNP (transversion)
Thuniopsis cleistogamaL04	Thunia albaL01, Thunia albaL02	24103	24103	1			C -> T		8	SNP (transition)
Thuniopsis cleistogamaL04	MN562087_2, MT193723, MW699846, NC_036342, Thunia albaL01, Thunia albaL02	24175	24175	1			C -> A		8	SNP (transversion)
Thuniopsis cleistogamaL04	MW699846	24196	24196	1			G -> T		8	SNP (transversion)
Thuniopsis cleistogamaL04	MW699846, NC_036342	24221	24221	1			C -> T		8	SNP (transition)
Thuniopsis cleistogamaL04	MN562087_2, MT193723	24373	24373	1		294	C -> T	CGG -> CGA	8	SNP (transition)	None	rpoC1
Thuniopsis cleistogamaL04	MN562087_2, MT193723	24436	24436	1		231	A -> G	ATT -> ATC	8	SNP (transition)	None	rpoC1
Thuniopsis cleistogamaL04	MN562087_2, MT193723	24556	24556	1		111	C -> A	GTG -> GTT	8	SNP (transversion)	None	rpoC1
Thuniopsis cleistogamaL04	Thunia albaL01, Thunia albaL02	24590	24590	1	K -> R	77	T -> C	AAA -> AGA	8	SNP (transition)	Substitution	rpoC1
Thuniopsis cleistogamaL04	MW699846	24616	24616	1		51	A -> G	CCT -> CCC	8	SNP (transition)	None	rpoC1
Thuniopsis cleistogamaL04	Thunia albaL01, Thunia albaL02	24619	24619	1		48	G -> A	TCC -> TCT	8	SNP (transition)	None	rpoC1
Thuniopsis cleistogamaL04	MN562087_2, MT193723, MW699846, NC_036342, Thunia albaL01, Thunia albaL02	24655	24655	1		12	T -> C	CAA -> CAG	8	SNP (transition)	None	rpoC1
Thuniopsis cleistogamaL04	MN562087_2	24749	24749	1		3157	G -> A	CTG -> TTG	8	SNP (transition)	None	rpoB
Thuniopsis cleistogamaL04	MN562087_2, MT193723	24987	24987	1		2919	G -> A	CCC -> CCT	8	SNP (transition)	None	rpoB
Thuniopsis cleistogamaL04	MN562087_2, MT193723	25171	25171	1	K -> R	2735	T -> C	AAA -> AGA	8	SNP (transition)	Substitution	rpoB
Thuniopsis cleistogamaL04	MN562087_2, MT193723, MW699846, NC_036342, Thunia albaL01, Thunia albaL02	25365	25365	1		2541	T -> G	CCA -> CCC	8	SNP (transversion)	None	rpoB
Thuniopsis cleistogamaL04	MN562087_2, MT193723, MW699846, NC_036342, Thunia albaL01, Thunia albaL02	25510	25510	1	F -> Y	2396	A -> T	TTT -> TAT	8	SNP (transversion)	Substitution	rpoB
Thuniopsis cleistogamaL04	Thunia albaL01, Thunia albaL02	25519	25519	1	V -> G	2387	A -> C	GTT -> GGT	8	SNP (transversion)	Substitution	rpoB
Thuniopsis cleistogamaL04	MW699846	25533	25533	1		2373	G -> T	ATC -> ATA	8	SNP (transversion)	None	rpoB
Thuniopsis cleistogamaL04	MW699846	25656	25656	1		2250	C -> T	TCG -> TCA	8	SNP (transition)	None	rpoB
Thuniopsis cleistogamaL04	MW699846	25728	25728	1		2178	C -> A	GTG -> GTT	8	SNP (transversion)	None	rpoB
Thuniopsis cleistogamaL04	MT193723	25741	25741	1	R -> K	2165	C -> T	AGA -> AAA	8	SNP (transition)	Substitution	rpoB
Thuniopsis cleistogamaL04	MN562087_2, MT193723, MW699846, NC_036342, Thunia albaL01, Thunia albaL02	25762	25762	1	R -> H	2144	C -> T	CGT -> CAT	8	SNP (transition)	Substitution	rpoB
Thuniopsis cleistogamaL04	MN562087_2, MT193723	25833	25833	1		2073	A -> G	TAT -> TAC	8	SNP (transition)	None	rpoB
Thuniopsis cleistogamaL04	Thunia albaL01, Thunia albaL02	25865	25865	1	D -> N	2041	C -> T	GAT -> AAT	8	SNP (transition)	Substitution	rpoB
Thuniopsis cleistogamaL04	Thunia albaL01, Thunia albaL02	26018	26018	1	K -> Q	1888	T -> G	AAA -> CAA	8	SNP (transversion)	Substitution	rpoB
Thuniopsis cleistogamaL04	MT193723	26091	26091	1		1815	G -> A	AGC -> AGT	8	SNP (transition)	None	rpoB
Thuniopsis cleistogamaL04	MN562087_2, MT193723, MW699846, NC_036342, Thunia albaL01, Thunia albaL02	26120	26120	1	L -> I	1786	G -> T	CTT -> ATT	8	SNP (transversion)	Substitution	rpoB
Thuniopsis cleistogamaL04	MN562087_2, MT193723, MW699846, NC_036342, Thunia albaL01, Thunia albaL02	26133	26133	1	E -> D	1773	C -> A	GAG -> GAT	8	SNP (transversion)	Substitution	rpoB
Thuniopsis cleistogamaL04	NC_036342	26140	26140	1	Y -> S	1766	T -> G	TAT -> TCT	8	SNP (transversion)	Substitution	rpoB
Thuniopsis cleistogamaL04	MN562087_2, MT193723, MW699846, NC_036342, Thunia albaL01, Thunia albaL02	26144	26144	1	L -> I	1762	G -> T	CTT -> ATT	8	SNP (transversion)	Substitution	rpoB
Thuniopsis cleistogamaL04	Thunia albaL01, Thunia albaL02	26165	26165	1	A -> T	1741	C -> T	GCC -> ACC	8	SNP (transition)	Substitution	rpoB
Thuniopsis cleistogamaL04	NC_036342	26488	26489	2	R -> K	1417	CG -> TT	CGA -> AAA	8	Substitution	Substitution	rpoB
Thuniopsis cleistogamaL04	MN562087_2, MT193723, MW699846, Thunia albaL01, Thunia albaL02	26489	26489	1		1417	G -> T	CGA -> AGA	8	SNP (transversion)	None	rpoB
Thuniopsis cleistogamaL04	MN562087_2, MT193723, MW699846, NC_036342, Thunia albaL01, Thunia albaL02	26529	26529	1	D -> E	1377	A -> C	GAT -> GAG	8	SNP (transversion)	Substitution	rpoB
Thuniopsis cleistogamaL04	MN562087_2, MT193723	26580	26580	1		1326	C -> A	GTG -> GTT	8	SNP (transversion)	None	rpoB
Thuniopsis cleistogamaL04	Thunia albaL01, Thunia albaL02	26655	26655	1		1251	G -> A	CAC -> CAT	8	SNP (transition)	None	rpoB
Thuniopsis cleistogamaL04	Thunia albaL01, Thunia albaL02	26697	26697	1		1209	C -> A	GGG -> GGT	8	SNP (transversion)	None	rpoB
Thuniopsis cleistogamaL04	Thunia albaL01, Thunia albaL02	26790	26790	1		1116	G -> A	CAC -> CAT	8	SNP (transition)	None	rpoB
Thuniopsis cleistogamaL04	MW699846	26892	26892	1		1014	T -> C	GGA -> GGG	8	SNP (transition)	None	rpoB
Thuniopsis cleistogamaL04	Thunia albaL01, Thunia albaL02	27300	27300	1		606	T -> C	GAA -> GAG	8	SNP (transition)	None	rpoB
Thuniopsis cleistogamaL04	MN562087_2, MT193723	27351	27351	1		555	T -> C	TCA -> TCG	8	SNP (transition)	None	rpoB
Thuniopsis cleistogamaL04	MN562087_2, MT193723	27356	27356	1	S -> P	550	A -> G	TCA -> CCA	8	SNP (transition)	Substitution	rpoB
Thuniopsis cleistogamaL04	MW699846, NC_036342	27432	27432	1		474	C -> T	TCG -> TCA	8	SNP (transition)	None	rpoB
Thuniopsis cleistogamaL04	MN562087_2, MT193723, MW699846, NC_036342, Thunia albaL01, Thunia albaL02	27480	27480	1		426	C -> T	GGG -> GGA	8	SNP (transition)	None	rpoB
Thuniopsis cleistogamaL04	Thunia albaL01, Thunia albaL02	27507	27507	1		399	G -> A	TAC -> TAT	8	SNP (transition)	None	rpoB
Thuniopsis cleistogamaL04	MN562087_2, MT193723, MW699846, Thunia albaL01, Thunia albaL02	27605	27605	1	L -> I	301	G -> T	CTT -> ATT	8	SNP (transversion)	Substitution	rpoB
Thuniopsis cleistogamaL04	Thunia albaL01, Thunia albaL02	27696	27696	1		210	C -> A	GTG -> GTT	8	SNP (transversion)	None	rpoB
Thuniopsis cleistogamaL04	Thunia albaL01, Thunia albaL02	27908	27908	1			T -> G		8	SNP (transversion)
Thuniopsis cleistogamaL04	MW699846, NC_036342	27925	27926	0			+TT		8	Insertion
Thuniopsis cleistogamaL04	MN562087_2, MT193723, MW699846, NC_036342, Thunia albaL01, Thunia albaL02	27944	27946	3			(ATT)3 -> (ATT)2		8	Deletion (tandem repeat)
Thuniopsis cleistogamaL04	MN562087_2, MT193723, Thunia albaL01, Thunia albaL02	28039	28039	1			T -> C		8	SNP (transition)
Thuniopsis cleistogamaL04	NC_036342	28086	28087	0			+AC		8	Insertion
Thuniopsis cleistogamaL04	MN562087_2, MT193723, MW699846, NC_036342, Thunia albaL01, Thunia albaL02	28117	28117	1			A -> G		8	SNP (transition)
Thuniopsis cleistogamaL04	NC_036342	28156	28156	1			G -> T		8	SNP (transversion)
Thuniopsis cleistogamaL04	NC_036342	28160	28160	1			G -> T		8	SNP (transversion)
Thuniopsis cleistogamaL04	MW699846, NC_036342	28166	28166	1			G -> C		8	SNP (transversion)
Thuniopsis cleistogamaL04	MW699846, NC_036342	28196	28196	1			C -> A		8	SNP (transversion)
Thuniopsis cleistogamaL04	MW699846	28213	28213	1			G -> T		8	SNP (transversion)
Thuniopsis cleistogamaL04	MN562087_2, MT193723	28245	28250	0			+ATTTAT		8	Insertion
Thuniopsis cleistogamaL04	MW699846	28286	28286	1			C -> T		8	SNP (transition)
Thuniopsis cleistogamaL04	MN562087_2, MT193723, Thunia albaL01, Thunia albaL02	28303	28303	1			G -> A		8	SNP (transition)
Thuniopsis cleistogamaL04	MW699846, NC_036342	28323	28323	1			T -> G		8	SNP (transversion)
Thuniopsis cleistogamaL04	MW699846, NC_036342	28354	28354	1			C -> A		8	SNP (transversion)
Thuniopsis cleistogamaL04	NC_036342	28369	28369	1			C -> A		8	SNP (transversion)
Thuniopsis cleistogamaL04	MN562087_2, MT193723, Thunia albaL01, Thunia albaL02	28369	28369	1			C -> T		8	SNP (transition)
Thuniopsis cleistogamaL04	Thunia albaL01, Thunia albaL02	28409	28414	6			-GTTCAA		8	Deletion
Thuniopsis cleistogamaL04	MW699846, NC_036342	28431	28432	1			C -> AT		8	Insertion
Thuniopsis cleistogamaL04	MN562087_2, MT193723	28441	28441	1			G -> T		8	SNP (transversion)
Thuniopsis cleistogamaL04	Thunia albaL01, Thunia albaL02	28451	28451	1			C -> T		8	SNP (transition)
Thuniopsis cleistogamaL04	MW699846	28455	28455	1			A -> C		8	SNP (transversion)
Thuniopsis cleistogamaL04	MW699846, NC_036342	28477	28477	1			G -> A		8	SNP (transition)
Thuniopsis cleistogamaL04	MN562087_2, MT193723, MW699846, NC_036342, Thunia albaL01, Thunia albaL02	28486	28486	1			A -> C		8	SNP (transversion)
Thuniopsis cleistogamaL04	MN562087_2, MT193723, MW699846, NC_036342, Thunia albaL01, Thunia albaL02	28516	28516	1			T -> G		8	SNP (transversion)
Thuniopsis cleistogamaL04	Thunia albaL01, Thunia albaL02	28527	28527	1			C -> T		8	SNP (transition)
Thuniopsis cleistogamaL04	Thunia albaL01, Thunia albaL02	28571	28571	1			G -> T		8	SNP (transversion)
Thuniopsis cleistogamaL04	MN562087_2, MT193723, MW699846, NC_036342, Thunia albaL01, Thunia albaL02	28612	28612	1			A -> C		8	SNP (transversion)
Thuniopsis cleistogamaL04	MW699846, NC_036342	28617	28617	1			C -> T		8	SNP (transition)
Thuniopsis cleistogamaL04	MN562087_2	28645	28649	5			-GATCC		8	Deletion
Thuniopsis cleistogamaL04	MN562087_2, MT193723, MW699846, NC_036342, Thunia albaL01, Thunia albaL02	28656	28656	1			A -> G		8	SNP (transition)
Thuniopsis cleistogamaL04	MN562087_2, MT193723, MW699846, NC_036342, Thunia albaL01, Thunia albaL02	28671	28672	2			TT -> GA		8	Substitution
Thuniopsis cleistogamaL04	MW699846, NC_036342	28684	28684	1			G -> A		8	SNP (transition)
Thuniopsis cleistogamaL04	MN562087_2, MT193723, MW699846, NC_036342, Thunia albaL01, Thunia albaL02	28689	28689	1			A -> G		8	SNP (transition)
Thuniopsis cleistogamaL04	MN562087_2, MT193723, MW699846, NC_036342, Thunia albaL01, Thunia albaL02	28693	28693	1			A -> C		8	SNP (transversion)
Thuniopsis cleistogamaL04	MN562087_2, MT193723, MW699846, NC_036342, Thunia albaL01, Thunia albaL02	28700	28700	1			A -> T		8	SNP (transversion)
Thuniopsis cleistogamaL04	Thunia albaL01, Thunia albaL02	28703	28703	1			A -> G		8	SNP (transition)
Thuniopsis cleistogamaL04	MN562087_2, MT193723, MW699846, NC_036342, Thunia albaL01, Thunia albaL02	28704	28704	1			T -> A		8	SNP (transversion)
Thuniopsis cleistogamaL04	MW699846	28706	28706	1			T -> A		8	SNP (transversion)
Thuniopsis cleistogamaL04	Thunia albaL01, Thunia albaL02	28707	28707	1			T -> C		8	SNP (transition)
Thuniopsis cleistogamaL04	MW699846, NC_036342	28709	28709	1			C -> A		8	SNP (transversion)
Thuniopsis cleistogamaL04	Thunia albaL01, Thunia albaL02	28714	28714	1			C -> T		8	SNP (transition)
Thuniopsis cleistogamaL04	MT193723	28724	28724	1			C -> A		8	SNP (transversion)
Thuniopsis cleistogamaL04	MW699846	28733	28733	1			G -> A		8	SNP (transition)
Thuniopsis cleistogamaL04	Thunia albaL01, Thunia albaL02	28752	28752	1			A -> T		8	SNP (transversion)
Thuniopsis cleistogamaL04	MW699846, NC_036342	28768	28785	0			+AGAATAATTTAGAATAAT		8	Insertion
Thuniopsis cleistogamaL04	NC_036342	28786	28786	0			+G		8	Insertion
Thuniopsis cleistogamaL04	MW699846	28786	28786	0			(T)2 -> (T)3		8	Insertion (tandem repeat)
Thuniopsis cleistogamaL04	MN562087_2, MT193723	28829	28829	1			C -> T		8	SNP (transition)
Thuniopsis cleistogamaL04	MN562087_2, MT193723, MW699846, NC_036342, Thunia albaL01, Thunia albaL02	28909	28909	1			T -> G		8	SNP (transversion)
Thuniopsis cleistogamaL04	MN562087_2, MT193723	28915	28915	0			+T		8	Insertion
Thuniopsis cleistogamaL04	MT193723	28944	28944	1			G -> T		8	SNP (transversion)
Thuniopsis cleistogamaL04	MN562087_2, MT193723, MW699846, NC_036342, Thunia albaL01, Thunia albaL02	28957	28957	1			A -> T		8	SNP (transversion)
Thuniopsis cleistogamaL04	NC_036342	28973	28973	1			A -> G		8	SNP (transition)
Thuniopsis cleistogamaL04	MN562087_2, MT193723	29002	29002	1			A -> G		8	SNP (transition)
Thuniopsis cleistogamaL04	MN562087_2, MT193723	29016	29019	4			CTAT -> TCGA		8	Substitution
Thuniopsis cleistogamaL04	MN562087_2, MT193723, MW699846	29020	29020	1			C -> T		8	SNP (transition)
Thuniopsis cleistogamaL04	MN562087_2, MT193723	29021	29022	2			GA -> AG		8	Substitution
Thuniopsis cleistogamaL04	MW699846	29030	29030	1			G -> A		8	SNP (transition)
Thuniopsis cleistogamaL04	MN562087_2, MT193723, Thunia albaL01, Thunia albaL02	29069	29069	1			G -> A		8	SNP (transition)
Thuniopsis cleistogamaL04	MN562087_2, MT193723	29072	29072	1			T -> C		8	SNP (transition)
Thuniopsis cleistogamaL04	MN562087_2, MT193723, MW699846, NC_036342, Thunia albaL01, Thunia albaL02	29106	29106	1			A -> C		8	SNP (transversion)
Thuniopsis cleistogamaL04	MN562087_2	29117	29117	0			(A)6 -> (A)7		8	Insertion (tandem repeat)
Thuniopsis cleistogamaL04	MN562087_2, MT193723	29118	29120	0			(AAA)2 -> (AAA)3		8	Insertion (tandem repeat)
Thuniopsis cleistogamaL04	MN562087_2, MT193723	29127	29127	1			G -> T		8	SNP (transversion)
Thuniopsis cleistogamaL04	MN562087_2, MT193723, MW699846, NC_036342, Thunia albaL01, Thunia albaL02	29135	29135	1			A -> C		8	SNP (transversion)
Thuniopsis cleistogamaL04	MN562087_2, MT193723, MW699846, NC_036342, Thunia albaL01, Thunia albaL02	29142	29142	1			T -> G		8	SNP (transversion)
Thuniopsis cleistogamaL04	Thunia albaL01, Thunia albaL02	29160	29160	1			T -> C		8	SNP (transition)
Thuniopsis cleistogamaL04	Thunia albaL01, Thunia albaL02	29162	29162	1			G -> A		8	SNP (transition)
Thuniopsis cleistogamaL04	MN562087_2, MT193723, Thunia albaL01, Thunia albaL02	29180	29180	1			T -> G		8	SNP (transversion)
Thuniopsis cleistogamaL04	MW699846	29190	29190	1			T -> G		8	SNP (transversion)
Thuniopsis cleistogamaL04	MN562087_2, MT193723	29193	29193	1			G -> T		8	SNP (transversion)
Thuniopsis cleistogamaL04	MW699846, NC_036342	29231	29231	1			G -> A		8	SNP (transition)
Thuniopsis cleistogamaL04	MW699846	29237	29237	1			(A)3 -> (A)2		8	Deletion (tandem repeat)
Thuniopsis cleistogamaL04	MW699846, NC_036342	29238	29243	6			-AATAGA		8	Deletion
Thuniopsis cleistogamaL04	MW699846	29244	29261	18			-ATAATAATAAATAGAATT		8	Deletion
Thuniopsis cleistogamaL04	NC_036342	29262	29262	1			A -> C		8	SNP (transversion)
Thuniopsis cleistogamaL04	MW699846	29262	29262	1			-A		8	Deletion
Thuniopsis cleistogamaL04	MW699846	29263	29263	1			-T		8	Deletion
Thuniopsis cleistogamaL04	NC_036342	29264	29264	1			C -> A		8	SNP (transversion)
Thuniopsis cleistogamaL04	MW699846	29264	29264	1			-C		8	Deletion
Thuniopsis cleistogamaL04	MW699846	29265	29270	6			-TAAATT		8	Deletion
Thuniopsis cleistogamaL04	NC_036342	29271	29271	1			C -> A		8	SNP (transversion)
Thuniopsis cleistogamaL04	MW699846	29271	29271	1			-C		8	Deletion
Thuniopsis cleistogamaL04	NC_036342	29272	29272	1			T -> G		8	SNP (transversion)
Thuniopsis cleistogamaL04	MW699846	29272	29272	1			-T		8	Deletion
Thuniopsis cleistogamaL04	MW699846	29273	29273	1			-A		8	Deletion
Thuniopsis cleistogamaL04	NC_036342	29274	29274	1			G -> A		8	SNP (transition)
Thuniopsis cleistogamaL04	MW699846	29274	29274	1			-G		8	Deletion
Thuniopsis cleistogamaL04	NC_036342	29275	29275	0			+A		8	Insertion
Thuniopsis cleistogamaL04	MN562087_2, MT193723	29275	29275	0			+T		8	Insertion
Thuniopsis cleistogamaL04	MN562087_2, MT193723	29276	29276	0			+A		8	Insertion
Thuniopsis cleistogamaL04	NC_036342	29276	29276	0			+T		8	Insertion
Thuniopsis cleistogamaL04	MN562087_2, MT193723, NC_036342, Thunia albaL01, Thunia albaL02	29277	29277	0			+A		8	Insertion
Thuniopsis cleistogamaL04	MN562087_2, MT193723, Thunia albaL01, Thunia albaL02	29278	29278	0			+A		8	Insertion
Thuniopsis cleistogamaL04	NC_036342	29278	29278	0			+G		8	Insertion
Thuniopsis cleistogamaL04	NC_036342	29279	29279	0			+A		8	Insertion
Thuniopsis cleistogamaL04	MN562087_2, MT193723, Thunia albaL01, Thunia albaL02	29279	29279	0			+T		8	Insertion
Thuniopsis cleistogamaL04	MN562087_2, MT193723, NC_036342, Thunia albaL01, Thunia albaL02	29280	29280	0			+T		8	Insertion
Thuniopsis cleistogamaL04	NC_036342	29281	29285	0			+TATAA		8	Insertion
Thuniopsis cleistogamaL04	MW699846	29286	29290	5			-ATAGA		8	Deletion
Thuniopsis cleistogamaL04	MN562087_2	29291	29291	1			A -> G		8	SNP (transition)
Thuniopsis cleistogamaL04	MW699846	29291	29291	1			-A		8	Deletion
Thuniopsis cleistogamaL04	MW699846	29292	29293	2			-TA		8	Deletion
Thuniopsis cleistogamaL04	Thunia albaL01, Thunia albaL02	29294	29294	1			T -> G		8	SNP (transversion)
Thuniopsis cleistogamaL04	MW699846	29294	29294	1			-T		8	Deletion
Thuniopsis cleistogamaL04	MW699846	29295	29295	1			-A		8	Deletion
Thuniopsis cleistogamaL04	Thunia albaL01, Thunia albaL02	29296	29296	1			A -> T		8	SNP (transversion)
Thuniopsis cleistogamaL04	MW699846, NC_036342	29296	29296	1			-A		8	Deletion
Thuniopsis cleistogamaL04	NC_036342, Thunia albaL01, Thunia albaL02	29297	29297	1			G -> A		8	SNP (transition)
Thuniopsis cleistogamaL04	MW699846	29297	29297	1			-G		8	Deletion
Thuniopsis cleistogamaL04	MW699846	29298	29301	4			-TATA		8	Deletion
Thuniopsis cleistogamaL04	Thunia albaL01, Thunia albaL02	29302	29302	1			A -> G		8	SNP (transition)
Thuniopsis cleistogamaL04	MW699846	29302	29302	1			-A		8	Deletion
Thuniopsis cleistogamaL04	Thunia albaL01, Thunia albaL02	29303	29303	1			G -> A		8	SNP (transition)
Thuniopsis cleistogamaL04	MW699846	29303	29303	1			-G		8	Deletion
Thuniopsis cleistogamaL04	NC_036342	29304	29304	1			A -> G		8	SNP (transition)
Thuniopsis cleistogamaL04	MN562087_2, MT193723, Thunia albaL01, Thunia albaL02	29304	29304	1			A -> T		8	SNP (transversion)
Thuniopsis cleistogamaL04	MW699846	29304	29304	1			-A		8	Deletion
Thuniopsis cleistogamaL04	NC_036342, Thunia albaL01, Thunia albaL02	29305	29305	0			(A)2 -> (A)3		8	Insertion (tandem repeat)
Thuniopsis cleistogamaL04	NC_036342	29306	29306	0			(A)2 -> (A)3		8	Insertion (tandem repeat)
Thuniopsis cleistogamaL04	Thunia albaL01, Thunia albaL02	29306	29306	0			+G		8	Insertion
Thuniopsis cleistogamaL04	Thunia albaL01, Thunia albaL02	29307	29307	0			(A)2 -> (A)3		8	Insertion (tandem repeat)
Thuniopsis cleistogamaL04	NC_036342	29307	29307	0			+T		8	Insertion
Thuniopsis cleistogamaL04	MN562087_2, MT193723, NC_036342, Thunia albaL01, Thunia albaL02	29308	29309	0			(AT)4 -> (AT)5		8	Insertion (tandem repeat)
Thuniopsis cleistogamaL04	MN562087_2, MT193723, NC_036342	29310	29310	0			(A)2 -> (A)3		8	Insertion (tandem repeat)
Thuniopsis cleistogamaL04	Thunia albaL01, Thunia albaL02	29310	29310	0			+T		8	Insertion
Thuniopsis cleistogamaL04	MN562087_2, MT193723, NC_036342, Thunia albaL01, Thunia albaL02	29311	29312	0			+AG		8	Insertion
Thuniopsis cleistogamaL04	MN562087_2, MT193723, Thunia albaL01, Thunia albaL02	29313	29313	0			(A)2 -> (A)3		8	Insertion (tandem repeat)
Thuniopsis cleistogamaL04	NC_036342	29313	29313	0			+T		8	Insertion
Thuniopsis cleistogamaL04	MN562087_2, MT193723, NC_036342	29314	29314	0			(A)2 -> (A)3		8	Insertion (tandem repeat)
Thuniopsis cleistogamaL04	Thunia albaL01, Thunia albaL02	29314	29314	0			+G		8	Insertion
Thuniopsis cleistogamaL04	Thunia albaL01, Thunia albaL02	29315	29315	0			(A)2 -> (A)3		8	Insertion (tandem repeat)
Thuniopsis cleistogamaL04	MN562087_2, MT193723, NC_036342	29315	29315	0			+T		8	Insertion
Thuniopsis cleistogamaL04	MW699846	29316	29323	8			-ATATATAT		8	Deletion
Thuniopsis cleistogamaL04	NC_036342	29324	29339	0			+ACTATATAATTCTATA		8	Insertion
Thuniopsis cleistogamaL04	MW699846	29340	29340	1			-A		8	Deletion
Thuniopsis cleistogamaL04	MN562087_2, MT193723, NC_036342, Thunia albaL01, Thunia albaL02	29341	29341	1			G -> T		8	SNP (transversion)
Thuniopsis cleistogamaL04	MW699846	29341	29341	1			-G		8	Deletion
Thuniopsis cleistogamaL04	MW699846	29342	29343	2			-AT		8	Deletion
Thuniopsis cleistogamaL04	MN562087_2, MT193723, MW699846, NC_036342, Thunia albaL01, Thunia albaL02	29345	29345	1			T -> A		8	SNP (transversion)
Thuniopsis cleistogamaL04	MN562087_2, MT193723, MW699846, NC_036342	29346	29346	1			C -> A		8	SNP (transversion)
Thuniopsis cleistogamaL04	Thunia albaL01, Thunia albaL02	29346	29346	1			-C		8	Deletion
Thuniopsis cleistogamaL04	Thunia albaL01, Thunia albaL02	29347	29348	2			-TA		8	Deletion
Thuniopsis cleistogamaL04	MN562087_2, MT193723	29349	29349	1			G -> T		8	SNP (transversion)
Thuniopsis cleistogamaL04	Thunia albaL01, Thunia albaL02	29349	29349	1			-G		8	Deletion
Thuniopsis cleistogamaL04	MT193723, Thunia albaL01, Thunia albaL02	29350	29350	1			-A		8	Deletion
Thuniopsis cleistogamaL04	MN562087_2, MT193723, Thunia albaL01, Thunia albaL02	29351	29352	2			-AT		8	Deletion
Thuniopsis cleistogamaL04	MW699846, NC_036342	29353	29353	0			+C		8	Insertion
Thuniopsis cleistogamaL04	NC_036342	29354	29354	0			+A		8	Insertion
Thuniopsis cleistogamaL04	MW699846	29354	29354	0			(T)3 -> (T)4		8	Insertion (tandem repeat)
Thuniopsis cleistogamaL04	MW699846, NC_036342	29355	29355	0			+A		8	Insertion
Thuniopsis cleistogamaL04	MN562087_2, MW699846, NC_036342	29356	29357	0			+AT		8	Insertion
Thuniopsis cleistogamaL04	MN562087_2, MW699846, NC_036342, Thunia albaL01, Thunia albaL02	29358	29358	0			(T)3 -> (T)4		8	Insertion (tandem repeat)
Thuniopsis cleistogamaL04	MN562087_2, Thunia albaL01, Thunia albaL02	29359	29359	0			+A		8	Insertion
Thuniopsis cleistogamaL04	MW699846, NC_036342	29359	29359	0			(T)3 -> (T)4		8	Insertion (tandem repeat)
Thuniopsis cleistogamaL04	MW699846, NC_036342	29360	29360	0			+C		8	Insertion
Thuniopsis cleistogamaL04	Thunia albaL01, Thunia albaL02	29360	29360	0			+G		8	Insertion
Thuniopsis cleistogamaL04	MN562087_2	29360	29360	0			(T)3 -> (T)4		8	Insertion (tandem repeat)
Thuniopsis cleistogamaL04	MN562087_2, Thunia albaL01, Thunia albaL02	29361	29361	1			T -> A		8	SNP (transversion)
Thuniopsis cleistogamaL04	MT193723	29361	29361	1			(T)3 -> (T)2		8	Deletion (tandem repeat)
Thuniopsis cleistogamaL04	MN562087_2, Thunia albaL01, Thunia albaL02	29362	29362	1			T -> A		8	SNP (transversion)
Thuniopsis cleistogamaL04	MT193723	29362	29362	1			(T)3 -> (T)2		8	Deletion (tandem repeat)
Thuniopsis cleistogamaL04	MT193723	29363	29363	1			-A		8	Deletion
Thuniopsis cleistogamaL04	MN562087_2, MW699846, NC_036342, Thunia albaL01, Thunia albaL02	29364	29364	1			C -> T		8	SNP (transition)
Thuniopsis cleistogamaL04	MT193723	29364	29364	1			-C		8	Deletion
Thuniopsis cleistogamaL04	MN562087_2, MW699846, NC_036342, Thunia albaL01, Thunia albaL02	29365	29365	1			T -> A		8	SNP (transversion)
Thuniopsis cleistogamaL04	MT193723	29365	29365	1			-T		8	Deletion
Thuniopsis cleistogamaL04	MN562087_2, Thunia albaL01, Thunia albaL02	29366	29366	1			A -> G		8	SNP (transition)
Thuniopsis cleistogamaL04	MW699846, NC_036342	29366	29366	1			A -> T		8	SNP (transversion)
Thuniopsis cleistogamaL04	MT193723	29366	29366	1			-A		8	Deletion
Thuniopsis cleistogamaL04	MN562087_2, MT193723, MW699846, NC_036342, Thunia albaL01, Thunia albaL02	29367	29367	1			T -> A		8	SNP (transversion)
Thuniopsis cleistogamaL04	MN562087_2, MT193723, MW699846, NC_036342, Thunia albaL01, Thunia albaL02	29369	29369	1			A -> T		8	SNP (transversion)
Thuniopsis cleistogamaL04	MN562087_2, MT193723, MW699846, NC_036342, Thunia albaL01, Thunia albaL02	29372	29373	2			TA -> CT		8	Substitution
Thuniopsis cleistogamaL04	MN562087_2, MT193723, MW699846, NC_036342, Thunia albaL01, Thunia albaL02	29375	29375	1			A -> T		8	SNP (transversion)
Thuniopsis cleistogamaL04	MN562087_2, MT193723, MW699846, NC_036342, Thunia albaL01, Thunia albaL02	29380	29380	1			A -> C		8	SNP (transversion)
Thuniopsis cleistogamaL04	MW699846	29386	29386	1			C -> G		8	SNP (transversion)
Thuniopsis cleistogamaL04	MN562087_2, MT193723, MW699846, NC_036342, Thunia albaL01, Thunia albaL02	29387	29387	1			G -> C		8	SNP (transversion)
Thuniopsis cleistogamaL04	MW699846, NC_036342	29401	29403	0			+TTT		8	Insertion
Thuniopsis cleistogamaL04	Thunia albaL01, Thunia albaL02	29412	29412	1			C -> T		8	SNP (transition)
Thuniopsis cleistogamaL04	MN562087_2, NC_036342, Thunia albaL01, Thunia albaL02	29485	29485	1			(A)9 -> (A)8		8	Deletion (tandem repeat)
Thuniopsis cleistogamaL04	Thunia albaL01, Thunia albaL02	29491	29491	1			A -> G		8	SNP (transition)
Thuniopsis cleistogamaL04	NC_036342	29506	29506	1			C -> A		8	SNP (transversion)
Thuniopsis cleistogamaL04	Thunia albaL01, Thunia albaL02	29522	29522	1			G -> A		8	SNP (transition)
Thuniopsis cleistogamaL04	MW699846	29528	29528	1			G -> T		8	SNP (transversion)
Thuniopsis cleistogamaL04	Thunia albaL01, Thunia albaL02	29545	29545	1			C -> T		8	SNP (transition)
Thuniopsis cleistogamaL04	MN562087_2, MT193723, MW699846, NC_036342, Thunia albaL01, Thunia albaL02	29566	29566	1			A -> G		8	SNP (transition)
Thuniopsis cleistogamaL04	MW699846, NC_036342	29586	29592	7			-TGAGAAC		8	Deletion
Thuniopsis cleistogamaL04	MN562087_2, MT193723, MW699846, NC_036342, Thunia albaL01, Thunia albaL02	29594	29595	2			TA -> CG		8	Substitution
Thuniopsis cleistogamaL04	NC_036342	29617	29617	1			A -> C		8	SNP (transversion)
Thuniopsis cleistogamaL04	MW699846, NC_036342	29619	29619	1			C -> A		8	SNP (transversion)
Thuniopsis cleistogamaL04	MT193723	29657	29657	1			C -> A		8	SNP (transversion)
Thuniopsis cleistogamaL04	MN562087_2, MT193723, MW699846, NC_036342, Thunia albaL01, Thunia albaL02	29672	29681	0			+CTGAAGCAAC		8	Insertion
Thuniopsis cleistogamaL04	MN562087_2, MT193723	29706	29706	1			G -> A		8	SNP (transition)
Thuniopsis cleistogamaL04	MN562087_2, MT193723, MW699846, NC_036342, Thunia albaL01, Thunia albaL02	29713	29713	1			A -> C		8	SNP (transversion)
Thuniopsis cleistogamaL04	MN562087_2, MT193723, MW699846, NC_036342, Thunia albaL01, Thunia albaL02	29749	29749	1			C -> A		8	SNP (transversion)
Thuniopsis cleistogamaL04	MW699846	29811	29811	1			G -> T		8	SNP (transversion)
Thuniopsis cleistogamaL04	NC_036342	29842	29842	1			G -> T		8	SNP (transversion)
Thuniopsis cleistogamaL04	Thunia albaL01, Thunia albaL02	29851	29851	1			C -> A		8	SNP (transversion)
Thuniopsis cleistogamaL04	MT193723	29859	29859	1			G -> A		8	SNP (transition)
Thuniopsis cleistogamaL04	Thunia albaL01, Thunia albaL02	29863	29863	1			A -> C		8	SNP (transversion)
Thuniopsis cleistogamaL04	MN562087_2, MT193723, Thunia albaL01, Thunia albaL02	29864	29864	1			G -> T		8	SNP (transversion)
Thuniopsis cleistogamaL04	MN562087_2, MT193723	29874	29883	10			-CTAATTATTT		8	Deletion
Thuniopsis cleistogamaL04	Thunia albaL01, Thunia albaL02	29891	29891	1			T -> G		8	SNP (transversion)
Thuniopsis cleistogamaL04	Thunia albaL01, Thunia albaL02	29920	29920	1			C -> G		8	SNP (transversion)
Thuniopsis cleistogamaL04	MW699846, NC_036342	29948	29948	1			G -> A		8	SNP (transition)
Thuniopsis cleistogamaL04	Thunia albaL01, Thunia albaL02	29953	29953	1			G -> A		8	SNP (transition)
Thuniopsis cleistogamaL04	MN562087_2, MT193723	29962	29962	1			G -> T		8	SNP (transversion)
Thuniopsis cleistogamaL04	MW699846	29973	29973	1			A -> C		8	SNP (transversion)
Thuniopsis cleistogamaL04	Thunia albaL01, Thunia albaL02	29975	29975	1			T -> G		8	SNP (transversion)
Thuniopsis cleistogamaL04	MW699846, NC_036342	29999	29999	1			G -> A		8	SNP (transition)
Thuniopsis cleistogamaL04	MN562087_2, MT193723, MW699846, NC_036342, Thunia albaL01, Thunia albaL02	30021	30021	1			A -> T		8	SNP (transversion)
Thuniopsis cleistogamaL04	NC_036342, Thunia albaL01, Thunia albaL02	30026	30026	1			G -> T		8	SNP (transversion)
Thuniopsis cleistogamaL04	NC_036342	30029	30029	1			C -> T		8	SNP (transition)
Thuniopsis cleistogamaL04	MW699846	30041	30041	1			C -> G		8	SNP (transversion)
Thuniopsis cleistogamaL04	MW699846, NC_036342, Thunia albaL01, Thunia albaL02	30075	30082	0			(TTTT)2 -> (TTTT)4		8	Insertion (tandem repeat)
Thuniopsis cleistogamaL04	MW699846	30083	30083	0			+C		8	Insertion
Thuniopsis cleistogamaL04	Thunia albaL01, Thunia albaL02	30083	30083	0			(T)9 -> (T)10		8	Insertion (tandem repeat)
Thuniopsis cleistogamaL04	Thunia albaL01, Thunia albaL02	30084	30084	0			+C		8	Insertion
Thuniopsis cleistogamaL04	MW699846	30084	30084	0			(T)9 -> (T)10		8	Insertion (tandem repeat)
Thuniopsis cleistogamaL04	MW699846, Thunia albaL01, Thunia albaL02	30085	30085	0			(T)9 -> (T)10		8	Insertion (tandem repeat)
Thuniopsis cleistogamaL04	MW699846	30086	30086	0			+C		8	Insertion
Thuniopsis cleistogamaL04	Thunia albaL01, Thunia albaL02	30086	30086	0			(T)9 -> (T)10		8	Insertion (tandem repeat)
Thuniopsis cleistogamaL04	Thunia albaL01, Thunia albaL02	30087	30087	0			+A		8	Insertion
Thuniopsis cleistogamaL04	MW699846, Thunia albaL01, Thunia albaL02	30088	30089	0			+TA		8	Insertion
Thuniopsis cleistogamaL04	MW699846, NC_036342, Thunia albaL01, Thunia albaL02	30090	30096	0			+TCTTATA		8	Insertion
Thuniopsis cleistogamaL04	MW699846, Thunia albaL01, Thunia albaL02	30097	30097	0			(T)9 -> (T)10		8	Insertion (tandem repeat)
Thuniopsis cleistogamaL04	MW699846, NC_036342, Thunia albaL01, Thunia albaL02	30098	30098	0			(T)9 -> (T)10		8	Insertion (tandem repeat)
Thuniopsis cleistogamaL04	MW699846, NC_036342	30099	30099	0			+C		8	Insertion
Thuniopsis cleistogamaL04	Thunia albaL01, Thunia albaL02	30099	30099	0			(T)9 -> (T)10		8	Insertion (tandem repeat)
Thuniopsis cleistogamaL04	MW699846, NC_036342, Thunia albaL01, Thunia albaL02	30100	30100	0			(T)9 -> (T)10		8	Insertion (tandem repeat)
Thuniopsis cleistogamaL04	Thunia albaL01, Thunia albaL02	30101	30137	0			+ATTTCATTATATTCTATTCTTATTTTCTTTCTATTTG		8	Insertion
Thuniopsis cleistogamaL04	MW699846, NC_036342, Thunia albaL01, Thunia albaL02	30138	30145	0			+TATATTTT		8	Insertion
Thuniopsis cleistogamaL04	MW699846, Thunia albaL01, Thunia albaL02	30146	30146	0			+A		8	Insertion
Thuniopsis cleistogamaL04	NC_036342	30146	30146	0			+C		8	Insertion
Thuniopsis cleistogamaL04	MW699846, NC_036342, Thunia albaL01, Thunia albaL02	30147	30157	0			+TTTGATTTTTT		8	Insertion
Thuniopsis cleistogamaL04	MW699846, NC_036342	30158	30158	0			+A		8	Insertion
Thuniopsis cleistogamaL04	Thunia albaL01, Thunia albaL02	30158	30158	0			+C		8	Insertion
Thuniopsis cleistogamaL04	MW699846, NC_036342, Thunia albaL01, Thunia albaL02	30159	30171	0			+TTATTCTATTTTC		8	Insertion
Thuniopsis cleistogamaL04	NC_036342	30172	30173	0			(TT)4 -> (TT)5		8	Insertion (tandem repeat)
Thuniopsis cleistogamaL04	MN562087_2, MT193723	30174	30174	1			(T)9 -> (T)8		8	Deletion (tandem repeat)
Thuniopsis cleistogamaL04	MW699846, NC_036342	30189	30189	1			C -> A		8	SNP (transversion)
Thuniopsis cleistogamaL04	MN562087_2	30255	30255	1			(A)3 -> (A)2		8	Deletion (tandem repeat)
Thuniopsis cleistogamaL04	MT193723, MW699846, NC_036342, Thunia albaL01, Thunia albaL02	30256	30256	1			C -> T		8	SNP (transition)
Thuniopsis cleistogamaL04	MN562087_2	30256	30256	1			-C		8	Deletion
Thuniopsis cleistogamaL04	MN562087_2	30257	30258	2			-TG		8	Deletion
Thuniopsis cleistogamaL04	Thunia albaL01, Thunia albaL02	30273	30273	1			C -> A		8	SNP (transversion)
Thuniopsis cleistogamaL04	MN562087_2, MT193723, MW699846, NC_036342	30273	30273	1			C -> G		8	SNP (transversion)
Thuniopsis cleistogamaL04	MN562087_2	30291	30299	0			+TAATTTAGA		8	Insertion
Thuniopsis cleistogamaL04	MN562087_2	30304	30304	1			C -> G		8	SNP (transversion)
Thuniopsis cleistogamaL04	MN562087_2	30306	30306	1			C -> A		8	SNP (transversion)
Thuniopsis cleistogamaL04	MN562087_2	30309	30309	1			C -> G		8	SNP (transversion)
Thuniopsis cleistogamaL04	MN562087_2	30311	30312	2			CC -> TA		8	Substitution
Thuniopsis cleistogamaL04	MN562087_2	30314	30315	2			TT -> AA		8	Substitution
Thuniopsis cleistogamaL04	MN562087_2	30319	30322	4			TCCA -> CTTC		8	Substitution
Thuniopsis cleistogamaL04	MN562087_2	30328	30328	1			A -> T		8	SNP (transversion)
Thuniopsis cleistogamaL04	MN562087_2	30330	30386	0			+ATACTATGTTATACTATTCAATTCTATTGTTAGTATCATCAAGATGCAATTCATACC		8	Insertion
Thuniopsis cleistogamaL04	MN562087_2	30388	30388	1			A -> T		8	SNP (transversion)
Thuniopsis cleistogamaL04	MN562087_2	30394	30395	2			CA -> TG		8	Substitution
Thuniopsis cleistogamaL04	MN562087_2	30399	30401	3			ATG -> GGA		8	Substitution
Thuniopsis cleistogamaL04	MN562087_2	30403	30404	2			AA -> TC		8	Substitution
Thuniopsis cleistogamaL04	MN562087_2	30405	30405	1			T -> C		8	SNP (transition)
Thuniopsis cleistogamaL04	Thunia albaL01, Thunia albaL02	30405	30405	1			T -> G		8	SNP (transversion)
Thuniopsis cleistogamaL04	MN562087_2	30407	30407	1			A -> C		8	SNP (transversion)
Thuniopsis cleistogamaL04	MN562087_2	30410	30411	2			CC -> TA		8	Substitution
Thuniopsis cleistogamaL04	MN562087_2	30413	30416	4			TCAT -> CATC		8	Substitution
Thuniopsis cleistogamaL04	MN562087_2	30418	30419	2			TC -> CT		8	Substitution
Thuniopsis cleistogamaL04	MN562087_2	30422	30422	1			A -> G		8	SNP (transition)
Thuniopsis cleistogamaL04	MN562087_2	30424	30426	3			AGA -> GAT		8	Substitution
Thuniopsis cleistogamaL04	MN562087_2	30430	30460	2			GG -> ATCCCGAATTATTGTGAAAGAAGAAAACAAA		8	Insertion
Thuniopsis cleistogamaL04	MN562087_2	30463	30463	1			C -> G		8	SNP (transversion)
Thuniopsis cleistogamaL04	MN562087_2	30466	30466	1			C -> T		8	SNP (transition)
Thuniopsis cleistogamaL04	MN562087_2, MW699846	30469	30469	1			T -> G		8	SNP (transversion)
Thuniopsis cleistogamaL04	MN562087_2	30470	30470	1			C -> G		8	SNP (transversion)
Thuniopsis cleistogamaL04	MN562087_2	30472	30472	1			C -> A		8	SNP (transversion)
Thuniopsis cleistogamaL04	MN562087_2	30473	30476	3	MD -> VN	1	ATGG -> GTCA	ATG,GAT -> GTC,AAT	8	Substitution	Start Codon Loss	petN
Thuniopsis cleistogamaL04	MN562087_2	30481	30492	10	IVSLA -> ILAFI	9	AGTAAGTCTCGC -> TCTTGCGTTTAT	ATA,GTA,AGT,CTC,GCT -> ATT,CTT,GCG,TTT,ATT	8	Substitution	Substitution	petN
Thuniopsis cleistogamaL04	MN562087_2	30494	30497	4	WA -> AT	22	TGGG -> GCTA	TGG,GCT -> GCT,ACT	8	Substitution	Substitution	petN
Thuniopsis cleistogamaL04	MN562087_2	30502	30515	10	ALMVVF -> ALFILV	30	TTTAATGGTAGTGT -> GCTGTTCATTTTAG	GCT,TTA,ATG,GTA,GTG,TTT -> GCG,CTG,TTC,ATT,TTA,GTT	8	Substitution	Substitution	petN
Thuniopsis cleistogamaL04	MN562087_2	30518	30522	4	TF -> PT	46	ACATT -> CCTAC	ACA,TTT -> CCT,ACT	8	Substitution	Substitution	petN
Thuniopsis cleistogamaL04	MN562087_2	30524	30527	3	SL -> AF	52	TCTC -> GCCT	TCT,CTT -> GCC,TTT	8	Substitution	Substitution	petN
Thuniopsis cleistogamaL04	MN562087_2	30531	30532	2	S -> L	59	CG -> TA	TCG -> TTA	8	Substitution	Substitution	petN
Thuniopsis cleistogamaL04	MW699846	30532	30532	1		60	G -> A	TCG -> TCA	8	SNP (transition)	None	petN
Thuniopsis cleistogamaL04	MN562087_2	30536	30539	3	VV -> II	64	GTAG -> ATCA	GTA,GTA -> ATC,ATA	8	Substitution	Substitution	petN
Thuniopsis cleistogamaL04	MN562087_2	30543	30544	2	W -> Y	71	GG -> AC	TGG -> TAC	8	Substitution	Substitution	petN
Thuniopsis cleistogamaL04	MN562087_2	30546	30546	1	G -> V	74	G -> T	GGA -> GTA	8	SNP (transversion)	Substitution	petN
Thuniopsis cleistogamaL04	MN562087_2	30549	30556	8	RSG -> K	77	GGAGTGGA -> AA	AGG,AGT,GGA -> AAA	8	Deletion	Deletion	petN
Thuniopsis cleistogamaL04	MT193723, MW699846, NC_036342, Thunia albaL01, Thunia albaL02	30556	30556	1		84	A -> G	GGA -> GGG	8	SNP (transition)	None	petN
Thuniopsis cleistogamaL04	MN562087_2	30557	30562	5		85	CTTTAG -> AC		8	Deletion	Extension	petN
Thuniopsis cleistogamaL04	MN562087_2	30565	30566	2			CT -> TC		8	Substitution
Thuniopsis cleistogamaL04	MN562087_2	30569	30570	2			GA -> CC		8	Substitution
Thuniopsis cleistogamaL04	MN562087_2	30572	30572	1			T -> A		8	SNP (transversion)
Thuniopsis cleistogamaL04	MN562087_2	30574	30574	1			T -> A		8	SNP (transversion)
Thuniopsis cleistogamaL04	MW699846	30574	30574	1			T -> G		8	SNP (transversion)
Thuniopsis cleistogamaL04	MN562087_2	30576	30577	2			AC -> GA		8	Substitution
Thuniopsis cleistogamaL04	MN562087_2	30579	30579	1			A -> T		8	SNP (transversion)
Thuniopsis cleistogamaL04	MN562087_2	30581	30581	1			T -> A		8	SNP (transversion)
Thuniopsis cleistogamaL04	Thunia albaL01, Thunia albaL02	30584	30584	1			A -> C		8	SNP (transversion)
Thuniopsis cleistogamaL04	MN562087_2	30584	30584	1			A -> T		8	SNP (transversion)
Thuniopsis cleistogamaL04	MN562087_2	30586	30586	1			T -> A		8	SNP (transversion)
Thuniopsis cleistogamaL04	MN562087_2	30588	30591	4			CTTT -> TGAA		8	Substitution
Thuniopsis cleistogamaL04	MN562087_2, MT193723	30595	30595	1			G -> T		8	SNP (transversion)
Thuniopsis cleistogamaL04	MN562087_2	30596	30596	1			A -> G		8	SNP (transition)
Thuniopsis cleistogamaL04	MN562087_2	30599	30600	1			A -> TT		8	Insertion
Thuniopsis cleistogamaL04	MW699846, NC_036342	30603	30603	1			C -> A		8	SNP (transversion)
Thuniopsis cleistogamaL04	MN562087_2	30603	30603	1			C -> T		8	SNP (transition)
Thuniopsis cleistogamaL04	MN562087_2	30604	30604	1			T -> C		8	SNP (transition)
Thuniopsis cleistogamaL04	MN562087_2	30606	30606	1			C -> T		8	SNP (transition)
Thuniopsis cleistogamaL04	MN562087_2	30609	30609	1			G -> T		8	SNP (transversion)
Thuniopsis cleistogamaL04	MN562087_2	30617	30618	2			TG -> GA		8	Substitution
Thuniopsis cleistogamaL04	MN562087_2	30620	30637	1			G -> TGAAGAAATGAAAGGGAA		8	Insertion
Thuniopsis cleistogamaL04	MN562087_2	30639	30640	2			TC -> GG		8	Substitution
Thuniopsis cleistogamaL04	MN562087_2	30645	30655	3			TGC -> CAAACCCTATT		8	Insertion
Thuniopsis cleistogamaL04	Thunia albaL01, Thunia albaL02	30656	30656	1			G -> A		8	SNP (transition)
Thuniopsis cleistogamaL04	MN562087_2	30659	30660	2			AG -> GT		8	Substitution
Thuniopsis cleistogamaL04	MW699846	30661	30661	1			C -> T		8	SNP (transition)
Thuniopsis cleistogamaL04	NC_036342	30664	30664	1			(A)8 -> (A)7		8	Deletion (tandem repeat)
Thuniopsis cleistogamaL04	MN562087_2	30667	30668	2			AA -> TG		8	Substitution
Thuniopsis cleistogamaL04	MN562087_2, MT193723, MW699846, NC_036342	30671	30671	0			(A)8 -> (A)9		8	Insertion (tandem repeat)
Thuniopsis cleistogamaL04	MW699846, NC_036342	30672	30672	0			(A)8 -> (A)9		8	Insertion (tandem repeat)
Thuniopsis cleistogamaL04	MN562087_2	30672	30672	0			+T		8	Insertion
Thuniopsis cleistogamaL04	MN562087_2	30673	30686	0			+GTGGAATCAGAAGT		8	Insertion
Thuniopsis cleistogamaL04	MN562087_2	30688	30689	2			CT -> TC		8	Substitution
Thuniopsis cleistogamaL04	NC_036342	30691	30691	1			G -> T		8	SNP (transversion)
Thuniopsis cleistogamaL04	MN562087_2	30693	30694	2			CT -> GA		8	Substitution
Thuniopsis cleistogamaL04	MN562087_2	30696	30697	2			GC -> AG		8	Substitution
Thuniopsis cleistogamaL04	MN562087_2	30699	30699	1			T -> G		8	SNP (transversion)
Thuniopsis cleistogamaL04	MN562087_2	30701	30701	1			A -> G		8	SNP (transition)
Thuniopsis cleistogamaL04	MN562087_2	30704	30704	1			T -> A		8	SNP (transversion)
Thuniopsis cleistogamaL04	MT193723, MW699846, NC_036342, Thunia albaL01, Thunia albaL02	30704	30704	1			(T)3 -> (T)2		8	Deletion (tandem repeat)
Thuniopsis cleistogamaL04	MN562087_2	30705	30705	1			T -> G		8	SNP (transversion)
Thuniopsis cleistogamaL04	MT193723, MW699846, NC_036342, Thunia albaL01, Thunia albaL02	30705	30705	1			(T)3 -> (T)2		8	Deletion (tandem repeat)
Thuniopsis cleistogamaL04	MT193723, MW699846, NC_036342, Thunia albaL01, Thunia albaL02	30706	30706	1			-A		8	Deletion
Thuniopsis cleistogamaL04	MN562087_2	30707	30707	1			T -> A		8	SNP (transversion)
Thuniopsis cleistogamaL04	MT193723, MW699846, NC_036342, Thunia albaL01, Thunia albaL02	30707	30707	1			-T		8	Deletion
Thuniopsis cleistogamaL04	MN562087_2	30708	30708	1			C -> A		8	SNP (transversion)
Thuniopsis cleistogamaL04	MT193723, MW699846, NC_036342, Thunia albaL01, Thunia albaL02	30708	30708	1			-C		8	Deletion
Thuniopsis cleistogamaL04	MN562087_2	30709	30709	1			T -> G		8	SNP (transversion)
Thuniopsis cleistogamaL04	MT193723, MW699846, NC_036342, Thunia albaL01, Thunia albaL02	30709	30709	1			-T		8	Deletion
Thuniopsis cleistogamaL04	MT193723, MW699846, NC_036342, Thunia albaL01, Thunia albaL02	30710	30711	2			-AT		8	Deletion
Thuniopsis cleistogamaL04	MN562087_2	30712	30712	1			T -> G		8	SNP (transversion)
Thuniopsis cleistogamaL04	MT193723, MW699846, NC_036342, Thunia albaL01, Thunia albaL02	30712	30712	1			(T)4 -> (T)3		8	Deletion (tandem repeat)
Thuniopsis cleistogamaL04	MN562087_2	30713	30713	1			T -> C		8	SNP (transition)
Thuniopsis cleistogamaL04	MT193723, MW699846, NC_036342, Thunia albaL01, Thunia albaL02	30717	30717	1			A -> C		8	SNP (transversion)
Thuniopsis cleistogamaL04	MN562087_2	30722	30722	1			T -> G		8	SNP (transversion)
Thuniopsis cleistogamaL04	MN562087_2	30725	30725	1			A -> C		8	SNP (transversion)
Thuniopsis cleistogamaL04	Thunia albaL01, Thunia albaL02	30725	30725	1			A -> T		8	SNP (transversion)
Thuniopsis cleistogamaL04	MN562087_2	30727	30727	1			A -> T		8	SNP (transversion)
Thuniopsis cleistogamaL04	Thunia albaL01, Thunia albaL02	30727	30727	1			-A		8	Deletion
Thuniopsis cleistogamaL04	NC_036342, Thunia albaL01, Thunia albaL02	30728	30728	1			-T		8	Deletion
Thuniopsis cleistogamaL04	MN562087_2	30729	30729	1			A -> C		8	SNP (transversion)
Thuniopsis cleistogamaL04	NC_036342, Thunia albaL01, Thunia albaL02	30729	30729	1			-A		8	Deletion
Thuniopsis cleistogamaL04	NC_036342, Thunia albaL01, Thunia albaL02	30730	30730	1			-T		8	Deletion
Thuniopsis cleistogamaL04	MN562087_2	30731	30731	1			T -> A		8	SNP (transversion)
Thuniopsis cleistogamaL04	NC_036342, Thunia albaL01, Thunia albaL02	30731	30731	1			-T		8	Deletion
Thuniopsis cleistogamaL04	MN562087_2, MT193723, MW699846	30732	30732	1			A -> C		8	SNP (transversion)
Thuniopsis cleistogamaL04	NC_036342, Thunia albaL01, Thunia albaL02	30732	30732	1			-A		8	Deletion
Thuniopsis cleistogamaL04	MN562087_2	30733	30733	1			T -> C		8	SNP (transition)
Thuniopsis cleistogamaL04	NC_036342, Thunia albaL01, Thunia albaL02	30733	30733	1			(T)3 -> (T)2		8	Deletion (tandem repeat)
Thuniopsis cleistogamaL04	MN562087_2	30734	30734	1			T -> A		8	SNP (transversion)
Thuniopsis cleistogamaL04	NC_036342, Thunia albaL01, Thunia albaL02	30734	30734	1			(T)3 -> (T)2		8	Deletion (tandem repeat)
Thuniopsis cleistogamaL04	MW699846	30735	30741	0			+TCTTATC		8	Insertion
Thuniopsis cleistogamaL04	MN562087_2	30742	30742	1			T -> C		8	SNP (transition)
Thuniopsis cleistogamaL04	Thunia albaL01, Thunia albaL02	30742	30742	1			(T)3 -> (T)2		8	Deletion (tandem repeat)
Thuniopsis cleistogamaL04	Thunia albaL01, Thunia albaL02	30743	30743	1			-A		8	Deletion
Thuniopsis cleistogamaL04	MN562087_2	30744	30744	1			T -> C		8	SNP (transition)
Thuniopsis cleistogamaL04	Thunia albaL01, Thunia albaL02	30744	30744	1			-T		8	Deletion
Thuniopsis cleistogamaL04	Thunia albaL01, Thunia albaL02	30745	30745	1			-T		8	Deletion
Thuniopsis cleistogamaL04	MW699846, NC_036342	30746	30746	1			A -> C		8	SNP (transversion)
Thuniopsis cleistogamaL04	Thunia albaL01, Thunia albaL02	30746	30746	1			-A		8	Deletion
Thuniopsis cleistogamaL04	Thunia albaL01, Thunia albaL02	30747	30748	2			(TA)4 -> (TA)3		8	Deletion (tandem repeat)
Thuniopsis cleistogamaL04	MN562087_2	30749	30749	1			T -> C		8	SNP (transition)
Thuniopsis cleistogamaL04	Thunia albaL01, Thunia albaL02	30749	30749	1			-T		8	Deletion
Thuniopsis cleistogamaL04	Thunia albaL01, Thunia albaL02	30750	30750	1			-A		8	Deletion
Thuniopsis cleistogamaL04	MN562087_2	30751	30751	1			T -> A		8	SNP (transversion)
Thuniopsis cleistogamaL04	Thunia albaL01, Thunia albaL02	30751	30751	1			-T		8	Deletion
Thuniopsis cleistogamaL04	MN562087_2	30752	30752	1			A -> T		8	SNP (transversion)
Thuniopsis cleistogamaL04	Thunia albaL01, Thunia albaL02	30752	30752	1			-A		8	Deletion
Thuniopsis cleistogamaL04	Thunia albaL01, Thunia albaL02	30753	30753	1			-T		8	Deletion
Thuniopsis cleistogamaL04	MN562087_2	30754	30754	1			T -> G		8	SNP (transversion)
Thuniopsis cleistogamaL04	Thunia albaL01, Thunia albaL02	30754	30754	1			-T		8	Deletion
Thuniopsis cleistogamaL04	Thunia albaL01, Thunia albaL02	30755	30758	4			-AGTA		8	Deletion
Thuniopsis cleistogamaL04	MN562087_2	30759	30759	1			G -> T		8	SNP (transversion)
Thuniopsis cleistogamaL04	Thunia albaL01, Thunia albaL02	30759	30759	1			-G		8	Deletion
Thuniopsis cleistogamaL04	Thunia albaL01, Thunia albaL02	30760	30760	1			-T		8	Deletion
Thuniopsis cleistogamaL04	MN562087_2	30761	30761	1			A -> G		8	SNP (transition)
Thuniopsis cleistogamaL04	Thunia albaL01, Thunia albaL02	30761	30761	1			-A		8	Deletion
Thuniopsis cleistogamaL04	Thunia albaL01, Thunia albaL02	30762	30762	1			-T		8	Deletion
Thuniopsis cleistogamaL04	MN562087_2	30763	30763	1			T -> A		8	SNP (transversion)
Thuniopsis cleistogamaL04	Thunia albaL01, Thunia albaL02	30763	30763	1			-T		8	Deletion
Thuniopsis cleistogamaL04	MN562087_2	30764	30764	1			A -> G		8	SNP (transition)
Thuniopsis cleistogamaL04	Thunia albaL01, Thunia albaL02	30764	30764	1			-A		8	Deletion
Thuniopsis cleistogamaL04	MT193723	30765	30768	0			+GATT		8	Insertion
Thuniopsis cleistogamaL04	MN562087_2, MT193723	30769	30769	1			G -> A		8	SNP (transition)
Thuniopsis cleistogamaL04	Thunia albaL01, Thunia albaL02	30769	30769	1			-G		8	Deletion
Thuniopsis cleistogamaL04	MT193723	30770	30770	1			A -> G		8	SNP (transition)
Thuniopsis cleistogamaL04	Thunia albaL01, Thunia albaL02	30770	30770	1			-A		8	Deletion
Thuniopsis cleistogamaL04	Thunia albaL01, Thunia albaL02	30771	30771	1			(T)3 -> (T)2		8	Deletion (tandem repeat)
Thuniopsis cleistogamaL04	MN562087_2, MT193723	30772	30772	1			T -> A		8	SNP (transversion)
Thuniopsis cleistogamaL04	Thunia albaL01, Thunia albaL02	30772	30772	1			(T)3 -> (T)2		8	Deletion (tandem repeat)
Thuniopsis cleistogamaL04	Thunia albaL01, Thunia albaL02	30773	30773	1			(T)3 -> (T)2		8	Deletion (tandem repeat)
Thuniopsis cleistogamaL04	MN562087_2, MT193723	30774	30774	1			C -> T		8	SNP (transition)
Thuniopsis cleistogamaL04	Thunia albaL01, Thunia albaL02	30774	30774	1			-C		8	Deletion
Thuniopsis cleistogamaL04	MT193723	30775	30775	1			T -> A		8	SNP (transversion)
Thuniopsis cleistogamaL04	Thunia albaL01, Thunia albaL02	30775	30775	1			-T		8	Deletion
Thuniopsis cleistogamaL04	MN562087_2	30776	30776	1			A -> C		8	SNP (transversion)
Thuniopsis cleistogamaL04	MT193723	30776	30776	1			A -> G		8	SNP (transition)
Thuniopsis cleistogamaL04	Thunia albaL01, Thunia albaL02	30776	30776	1			-A		8	Deletion
Thuniopsis cleistogamaL04	MN562087_2, MT193723	30777	30777	1			T -> A		8	SNP (transversion)
Thuniopsis cleistogamaL04	Thunia albaL01, Thunia albaL02	30777	30777	1			(T)4 -> (T)3		8	Deletion (tandem repeat)
Thuniopsis cleistogamaL04	Thunia albaL01, Thunia albaL02	30778	30778	1			(T)4 -> (T)3		8	Deletion (tandem repeat)
Thuniopsis cleistogamaL04	MN562087_2	30779	30779	1			T -> A		8	SNP (transversion)
Thuniopsis cleistogamaL04	Thunia albaL01, Thunia albaL02	30779	30779	1			(T)4 -> (T)3		8	Deletion (tandem repeat)
Thuniopsis cleistogamaL04	Thunia albaL01, Thunia albaL02	30780	30780	1			(T)4 -> (T)3		8	Deletion (tandem repeat)
Thuniopsis cleistogamaL04	MT193723, MW699846, NC_036342	30781	30781	1			A -> C		8	SNP (transversion)
Thuniopsis cleistogamaL04	MN562087_2	30781	30781	1			A -> T		8	SNP (transversion)
Thuniopsis cleistogamaL04	Thunia albaL01, Thunia albaL02	30781	30781	1			-A		8	Deletion
Thuniopsis cleistogamaL04	MN562087_2, MT193723	30782	30782	1			T -> C		8	SNP (transition)
Thuniopsis cleistogamaL04	Thunia albaL01, Thunia albaL02	30782	30782	1			-T		8	Deletion
Thuniopsis cleistogamaL04	Thunia albaL01, Thunia albaL02	30783	30785	3			-ATT		8	Deletion
Thuniopsis cleistogamaL04	MN562087_2	30786	30786	1			G -> C		8	SNP (transversion)
Thuniopsis cleistogamaL04	Thunia albaL01, Thunia albaL02	30786	30786	1			-G		8	Deletion
Thuniopsis cleistogamaL04	MN562087_2, MT193723, MW699846, NC_036342, Thunia albaL01, Thunia albaL02	30787	30787	1			(A)3 -> (A)2		8	Deletion (tandem repeat)
Thuniopsis cleistogamaL04	Thunia albaL01, Thunia albaL02	30788	30788	1			(A)3 -> (A)2		8	Deletion (tandem repeat)
Thuniopsis cleistogamaL04	MN562087_2	30789	30789	1			A -> T		8	SNP (transversion)
Thuniopsis cleistogamaL04	Thunia albaL01, Thunia albaL02	30789	30789	1			(A)3 -> (A)2		8	Deletion (tandem repeat)
Thuniopsis cleistogamaL04	MN562087_2	30790	30790	1			T -> A		8	SNP (transversion)
Thuniopsis cleistogamaL04	Thunia albaL01, Thunia albaL02	30790	30790	1			-T		8	Deletion
Thuniopsis cleistogamaL04	MN562087_2	30791	30791	1			C -> T		8	SNP (transition)
Thuniopsis cleistogamaL04	Thunia albaL01, Thunia albaL02	30791	30791	1			-C		8	Deletion
Thuniopsis cleistogamaL04	MN562087_2	30792	30792	1			C -> T		8	SNP (transition)
Thuniopsis cleistogamaL04	Thunia albaL01, Thunia albaL02	30792	30792	1			-C		8	Deletion
Thuniopsis cleistogamaL04	MN562087_2	30793	30793	1			T -> C		8	SNP (transition)
Thuniopsis cleistogamaL04	Thunia albaL01, Thunia albaL02	30793	30793	1			-T		8	Deletion
Thuniopsis cleistogamaL04	MN562087_2	30794	30794	1			C -> T		8	SNP (transition)
Thuniopsis cleistogamaL04	Thunia albaL01, Thunia albaL02	30794	30794	1			-C		8	Deletion
Thuniopsis cleistogamaL04	Thunia albaL01, Thunia albaL02	30795	30796	2			-TA		8	Deletion
Thuniopsis cleistogamaL04	MN562087_2	30797	30797	1			T -> G		8	SNP (transversion)
Thuniopsis cleistogamaL04	Thunia albaL01, Thunia albaL02	30797	30797	1			(T)3 -> (T)2		8	Deletion (tandem repeat)
Thuniopsis cleistogamaL04	Thunia albaL01, Thunia albaL02	30798	30798	1			(T)3 -> (T)2		8	Deletion (tandem repeat)
Thuniopsis cleistogamaL04	MN562087_2	30799	30799	1			T -> A		8	SNP (transversion)
Thuniopsis cleistogamaL04	Thunia albaL01, Thunia albaL02	30799	30799	1			(T)3 -> (T)2		8	Deletion (tandem repeat)
Thuniopsis cleistogamaL04	Thunia albaL01, Thunia albaL02	30800	30802	3			-CAT		8	Deletion
Thuniopsis cleistogamaL04	MN562087_2	30803	30811	0			+AAAACATAA		8	Insertion
Thuniopsis cleistogamaL04	NC_036342	30812	30812	1			A -> T		8	SNP (transversion)
Thuniopsis cleistogamaL04	MN562087_2, Thunia albaL01, Thunia albaL02	30813	30813	1			T -> G		8	SNP (transversion)
Thuniopsis cleistogamaL04	MN562087_2	30816	30816	1			T -> C		8	SNP (transition)
Thuniopsis cleistogamaL04	Thunia albaL01, Thunia albaL02	30817	30817	1			T -> A		8	SNP (transversion)
Thuniopsis cleistogamaL04	MN562087_2, MT193723	30818	30818	1			C -> A		8	SNP (transversion)
Thuniopsis cleistogamaL04	Thunia albaL01, Thunia albaL02	30818	30818	1			C -> T		8	SNP (transition)
Thuniopsis cleistogamaL04	Thunia albaL01, Thunia albaL02	30819	30819	1			T -> C		8	SNP (transition)
Thuniopsis cleistogamaL04	Thunia albaL01, Thunia albaL02	30821	30821	1			T -> A		8	SNP (transversion)
Thuniopsis cleistogamaL04	MN562087_2	30821	30821	1			T -> G		8	SNP (transversion)
Thuniopsis cleistogamaL04	MN562087_2, MT193723, MW699846, NC_036342, Thunia albaL01, Thunia albaL02	30823	30823	1			C -> A		8	SNP (transversion)
Thuniopsis cleistogamaL04	MN562087_2	30825	30840	0			+ACAGAAAGAAGCTTTC		8	Insertion
Thuniopsis cleistogamaL04	MW699846, NC_036342, Thunia albaL01, Thunia albaL02	30841	30841	1			-T		8	Deletion
Thuniopsis cleistogamaL04	MN562087_2	30842	30842	1			A -> C		8	SNP (transversion)
Thuniopsis cleistogamaL04	MW699846, NC_036342, Thunia albaL01, Thunia albaL02	30842	30842	1			-A		8	Deletion
Thuniopsis cleistogamaL04	MW699846, NC_036342, Thunia albaL01, Thunia albaL02	30843	30844	2			-TT		8	Deletion
Thuniopsis cleistogamaL04	MN562087_2, MT193723	30845	30845	1			C -> A		8	SNP (transversion)
Thuniopsis cleistogamaL04	MW699846, NC_036342, Thunia albaL01, Thunia albaL02	30845	30845	1			-C		8	Deletion
Thuniopsis cleistogamaL04	MW699846, NC_036342, Thunia albaL01, Thunia albaL02	30846	30848	3			-TAT		8	Deletion
Thuniopsis cleistogamaL04	MN562087_2	30849	30849	1			T -> A		8	SNP (transversion)
Thuniopsis cleistogamaL04	MW699846, NC_036342, Thunia albaL01, Thunia albaL02	30849	30849	1			(T)3 -> (T)2		8	Deletion (tandem repeat)
Thuniopsis cleistogamaL04	MN562087_2	30850	30850	1			T -> G		8	SNP (transversion)
Thuniopsis cleistogamaL04	MW699846, NC_036342, Thunia albaL01, Thunia albaL02	30850	30850	1			(T)3 -> (T)2		8	Deletion (tandem repeat)
Thuniopsis cleistogamaL04	MW699846, NC_036342, Thunia albaL01, Thunia albaL02	30851	30852	2			-AT		8	Deletion
Thuniopsis cleistogamaL04	MN562087_2	30853	30853	1			T -> C		8	SNP (transition)
Thuniopsis cleistogamaL04	MW699846, NC_036342, Thunia albaL01, Thunia albaL02	30853	30853	1			-T		8	Deletion
Thuniopsis cleistogamaL04	MW699846, NC_036342, Thunia albaL01, Thunia albaL02	30854	30854	1			-A		8	Deletion
Thuniopsis cleistogamaL04	MN562087_2	30855	30855	1			T -> A		8	SNP (transversion)
Thuniopsis cleistogamaL04	MW699846, NC_036342, Thunia albaL01, Thunia albaL02	30855	30855	1			-T		8	Deletion
Thuniopsis cleistogamaL04	MW699846, NC_036342, Thunia albaL01, Thunia albaL02	30856	30856	1			-T		8	Deletion
Thuniopsis cleistogamaL04	MN562087_2	30857	30857	1			A -> T		8	SNP (transversion)
Thuniopsis cleistogamaL04	MW699846, NC_036342, Thunia albaL01, Thunia albaL02	30857	30857	1			-A		8	Deletion
Thuniopsis cleistogamaL04	MW699846, NC_036342, Thunia albaL01, Thunia albaL02	30858	30859	2			-GA		8	Deletion
Thuniopsis cleistogamaL04	MN562087_2	30860	30860	1			T -> C		8	SNP (transition)
Thuniopsis cleistogamaL04	MW699846, NC_036342, Thunia albaL01, Thunia albaL02	30860	30860	1			-T		8	Deletion
Thuniopsis cleistogamaL04	MW699846, NC_036342, Thunia albaL01, Thunia albaL02	30861	30861	1			-A		8	Deletion
Thuniopsis cleistogamaL04	MN562087_2	30862	30862	1			T -> A		8	SNP (transversion)
Thuniopsis cleistogamaL04	MW699846, NC_036342, Thunia albaL01, Thunia albaL02	30862	30862	1			-T		8	Deletion
Thuniopsis cleistogamaL04	MW699846, NC_036342, Thunia albaL01, Thunia albaL02	30863	30864	2			-TA		8	Deletion
Thuniopsis cleistogamaL04	MN562087_2	30865	30865	1			T -> G		8	SNP (transversion)
Thuniopsis cleistogamaL04	MW699846, NC_036342, Thunia albaL01, Thunia albaL02	30865	30865	1			-T		8	Deletion
Thuniopsis cleistogamaL04	MN562087_2	30866	30866	1			C -> A		8	SNP (transversion)
Thuniopsis cleistogamaL04	MW699846, NC_036342, Thunia albaL01, Thunia albaL02	30866	30866	1			-C		8	Deletion
Thuniopsis cleistogamaL04	MW699846, NC_036342, Thunia albaL01, Thunia albaL02	30867	30868	2			-TA		8	Deletion
Thuniopsis cleistogamaL04	MN562087_2	30869	30869	1			A -> T		8	SNP (transversion)
Thuniopsis cleistogamaL04	MW699846, NC_036342, Thunia albaL01, Thunia albaL02	30869	30869	1			-A		8	Deletion
Thuniopsis cleistogamaL04	MN562087_2	30870	30870	1			T -> C		8	SNP (transition)
Thuniopsis cleistogamaL04	MW699846, NC_036342, Thunia albaL01, Thunia albaL02	30870	30870	1			-T		8	Deletion
Thuniopsis cleistogamaL04	MN562087_2	30871	30871	1			A -> T		8	SNP (transversion)
Thuniopsis cleistogamaL04	MW699846, NC_036342, Thunia albaL01, Thunia albaL02	30871	30871	1			-A		8	Deletion
Thuniopsis cleistogamaL04	MN562087_2	30872	30872	1			T -> A		8	SNP (transversion)
Thuniopsis cleistogamaL04	MW699846, NC_036342, Thunia albaL01, Thunia albaL02	30872	30872	1			-T		8	Deletion
Thuniopsis cleistogamaL04	Thunia albaL01, Thunia albaL02	30873	30875	3			-TAT		8	Deletion
Thuniopsis cleistogamaL04	MN562087_2	30876	30876	1			T -> C		8	SNP (transition)
Thuniopsis cleistogamaL04	Thunia albaL01, Thunia albaL02	30876	30876	1			-T		8	Deletion
Thuniopsis cleistogamaL04	MN562087_2, MT193723	30877	30877	1			C -> T		8	SNP (transition)
Thuniopsis cleistogamaL04	Thunia albaL01, Thunia albaL02	30877	30877	1			-C		8	Deletion
Thuniopsis cleistogamaL04	MN562087_2	30878	30878	1			T -> A		8	SNP (transversion)
Thuniopsis cleistogamaL04	Thunia albaL01, Thunia albaL02	30878	30878	1			-T		8	Deletion
Thuniopsis cleistogamaL04	Thunia albaL01, Thunia albaL02	30879	30879	1			-A		8	Deletion
Thuniopsis cleistogamaL04	MN562087_2	30880	30880	1			T -> G		8	SNP (transversion)
Thuniopsis cleistogamaL04	Thunia albaL01, Thunia albaL02	30880	30880	1			(T)3 -> (T)2		8	Deletion (tandem repeat)
Thuniopsis cleistogamaL04	Thunia albaL01, Thunia albaL02	30881	30881	1			(T)3 -> (T)2		8	Deletion (tandem repeat)
Thuniopsis cleistogamaL04	MN562087_2	30882	30882	1			T -> A		8	SNP (transversion)
Thuniopsis cleistogamaL04	Thunia albaL01, Thunia albaL02	30882	30882	1			(T)3 -> (T)2		8	Deletion (tandem repeat)
Thuniopsis cleistogamaL04	MN562087_2, MT193723, MW699846, NC_036342	30883	30883	1			C -> A		8	SNP (transversion)
Thuniopsis cleistogamaL04	Thunia albaL01, Thunia albaL02	30883	30883	1			-C		8	Deletion
Thuniopsis cleistogamaL04	Thunia albaL01, Thunia albaL02	30884	30885	2			-TA		8	Deletion
Thuniopsis cleistogamaL04	MN562087_2	30886	30886	1			G -> A		8	SNP (transition)
Thuniopsis cleistogamaL04	MT193723	30886	30886	1			G -> T		8	SNP (transversion)
Thuniopsis cleistogamaL04	Thunia albaL01, Thunia albaL02	30886	30886	1			-G		8	Deletion
Thuniopsis cleistogamaL04	MN562087_2	30887	30887	1			A -> T		8	SNP (transversion)
Thuniopsis cleistogamaL04	Thunia albaL01, Thunia albaL02	30887	30887	1			-A		8	Deletion
Thuniopsis cleistogamaL04	Thunia albaL01, Thunia albaL02	30888	30893	6			-ATATAT		8	Deletion
Thuniopsis cleistogamaL04	MN562087_2, MT193723	30894	30895	0			+TA		8	Insertion
Thuniopsis cleistogamaL04	MN562087_2	30896	30896	0			+G		8	Insertion
Thuniopsis cleistogamaL04	MT193723	30896	30896	0			(T)2 -> (T)3		8	Insertion (tandem repeat)
Thuniopsis cleistogamaL04	MN562087_2, MT193723	30897	30897	0			+A		8	Insertion
Thuniopsis cleistogamaL04	MN562087_2	30898	30898	0			+C		8	Insertion
Thuniopsis cleistogamaL04	MT193723	30898	30898	0			(T)2 -> (T)3		8	Insertion (tandem repeat)
Thuniopsis cleistogamaL04	MT193723	30899	30899	0			+A		8	Insertion
Thuniopsis cleistogamaL04	MN562087_2	30899	30899	0			+G		8	Insertion
Thuniopsis cleistogamaL04	Thunia albaL01, Thunia albaL02	30900	30900	1			-T		8	Deletion
Thuniopsis cleistogamaL04	MN562087_2, MT193723	30901	30901	1			C -> A		8	SNP (transversion)
Thuniopsis cleistogamaL04	Thunia albaL01, Thunia albaL02	30901	30901	1			-C		8	Deletion
Thuniopsis cleistogamaL04	MN562087_2	30902	30902	1			T -> C		8	SNP (transition)
Thuniopsis cleistogamaL04	Thunia albaL01, Thunia albaL02	30902	30902	1			-T		8	Deletion
Thuniopsis cleistogamaL04	Thunia albaL01, Thunia albaL02	30903	30904	2			-AT		8	Deletion
Thuniopsis cleistogamaL04	MN562087_2	30905	30905	1			G -> C		8	SNP (transversion)
Thuniopsis cleistogamaL04	Thunia albaL01, Thunia albaL02	30905	30905	1			-G		8	Deletion
Thuniopsis cleistogamaL04	MN562087_2	30906	30906	1			G -> A		8	SNP (transition)
Thuniopsis cleistogamaL04	Thunia albaL01, Thunia albaL02	30906	30906	1			-G		8	Deletion
Thuniopsis cleistogamaL04	MN562087_2	30907	30907	1			T -> A		8	SNP (transversion)
Thuniopsis cleistogamaL04	Thunia albaL01, Thunia albaL02	30907	30907	1			-T		8	Deletion
Thuniopsis cleistogamaL04	Thunia albaL01, Thunia albaL02	30908	30908	1			-A		8	Deletion
Thuniopsis cleistogamaL04	MN562087_2	30909	30909	1			T -> A		8	SNP (transversion)
Thuniopsis cleistogamaL04	Thunia albaL01, Thunia albaL02	30909	30909	1			(T)3 -> (T)2		8	Deletion (tandem repeat)
Thuniopsis cleistogamaL04	Thunia albaL01, Thunia albaL02	30910	30912	3			-TTA		8	Deletion
Thuniopsis cleistogamaL04	MN562087_2	30913	30913	1			T -> A		8	SNP (transversion)
Thuniopsis cleistogamaL04	Thunia albaL01, Thunia albaL02	30913	30913	1			-T		8	Deletion
Thuniopsis cleistogamaL04	Thunia albaL01, Thunia albaL02	30914	30915	2			-AT		8	Deletion
Thuniopsis cleistogamaL04	MN562087_2	30916	30916	1			G -> A		8	SNP (transition)
Thuniopsis cleistogamaL04	Thunia albaL01, Thunia albaL02	30916	30916	1			-G		8	Deletion
Thuniopsis cleistogamaL04	Thunia albaL01, Thunia albaL02	30917	30917	1			-G		8	Deletion
Thuniopsis cleistogamaL04	MN562087_2	30918	30918	1			T -> C		8	SNP (transition)
Thuniopsis cleistogamaL04	Thunia albaL01, Thunia albaL02	30918	30918	1			-T		8	Deletion
Thuniopsis cleistogamaL04	Thunia albaL01, Thunia albaL02	30919	30919	1			-A		8	Deletion
Thuniopsis cleistogamaL04	MN562087_2	30920	30920	1			T -> C		8	SNP (transition)
Thuniopsis cleistogamaL04	Thunia albaL01, Thunia albaL02	30920	30920	1			-T		8	Deletion
Thuniopsis cleistogamaL04	Thunia albaL01, Thunia albaL02	30921	30921	1			-A		8	Deletion
Thuniopsis cleistogamaL04	MN562087_2	30922	30922	1			T -> C		8	SNP (transition)
Thuniopsis cleistogamaL04	Thunia albaL01, Thunia albaL02	30922	30922	1			-T		8	Deletion
Thuniopsis cleistogamaL04	MN562087_2	30923	30923	1			C -> A		8	SNP (transversion)
Thuniopsis cleistogamaL04	Thunia albaL01, Thunia albaL02	30923	30923	1			(C)4 -> (C)3		8	Deletion (tandem repeat)
Thuniopsis cleistogamaL04	Thunia albaL01, Thunia albaL02	30924	30926	3			-CCC		8	Deletion
Thuniopsis cleistogamaL04	MN562087_2	30927	30927	1			G -> A		8	SNP (transition)
Thuniopsis cleistogamaL04	Thunia albaL01, Thunia albaL02	30927	30927	1			-G		8	Deletion
Thuniopsis cleistogamaL04	Thunia albaL01, Thunia albaL02	30928	30928	1			-T		8	Deletion
Thuniopsis cleistogamaL04	MN562087_2	30929	30929	1			A -> T		8	SNP (transversion)
Thuniopsis cleistogamaL04	Thunia albaL01, Thunia albaL02	30929	30929	1			-A		8	Deletion
Thuniopsis cleistogamaL04	MN562087_2	30930	30930	1			C -> T		8	SNP (transition)
Thuniopsis cleistogamaL04	Thunia albaL01, Thunia albaL02	30930	30930	1			-C		8	Deletion
Thuniopsis cleistogamaL04	MN562087_2	30931	30931	1			T -> G		8	SNP (transversion)
Thuniopsis cleistogamaL04	Thunia albaL01, Thunia albaL02	30931	30931	1			-T		8	Deletion
Thuniopsis cleistogamaL04	MT193723	30932	30932	1			A -> G		8	SNP (transition)
Thuniopsis cleistogamaL04	MN562087_2	30932	30932	1			A -> T		8	SNP (transversion)
Thuniopsis cleistogamaL04	Thunia albaL01, Thunia albaL02	30932	30932	1			-A		8	Deletion
Thuniopsis cleistogamaL04	Thunia albaL01, Thunia albaL02	30933	30934	2			-AT		8	Deletion
Thuniopsis cleistogamaL04	MN562087_2	30935	30935	1			C -> G		8	SNP (transversion)
Thuniopsis cleistogamaL04	Thunia albaL01, Thunia albaL02	30935	30935	1			-C		8	Deletion
Thuniopsis cleistogamaL04	MN562087_2	30936	30936	1			T -> C		8	SNP (transition)
Thuniopsis cleistogamaL04	Thunia albaL01, Thunia albaL02	30936	30936	1			-T		8	Deletion
Thuniopsis cleistogamaL04	Thunia albaL01, Thunia albaL02	30937	30937	1			-T		8	Deletion
Thuniopsis cleistogamaL04	MN562087_2	30938	30938	1			C -> T		8	SNP (transition)
Thuniopsis cleistogamaL04	Thunia albaL01, Thunia albaL02	30938	30938	1			-C		8	Deletion
Thuniopsis cleistogamaL04	MN562087_2	30939	30939	1			C -> T		8	SNP (transition)
Thuniopsis cleistogamaL04	Thunia albaL01, Thunia albaL02	30939	30939	1			-C		8	Deletion
Thuniopsis cleistogamaL04	Thunia albaL01, Thunia albaL02	30940	30940	1			-T		8	Deletion
Thuniopsis cleistogamaL04	MN562087_2	30941	30941	1			A -> C		8	SNP (transversion)
Thuniopsis cleistogamaL04	Thunia albaL01, Thunia albaL02	30941	30941	1			-A		8	Deletion
Thuniopsis cleistogamaL04	MN562087_2	30942	30942	1			C -> G		8	SNP (transversion)
Thuniopsis cleistogamaL04	Thunia albaL01, Thunia albaL02	30942	30942	1			-C		8	Deletion
Thuniopsis cleistogamaL04	Thunia albaL01, Thunia albaL02	30943	30944	2			-AT		8	Deletion
Thuniopsis cleistogamaL04	MN562087_2	30945	30945	1			G -> C		8	SNP (transversion)
Thuniopsis cleistogamaL04	MT193723	30945	30945	1			G -> T		8	SNP (transversion)
Thuniopsis cleistogamaL04	Thunia albaL01, Thunia albaL02	30945	30945	1			-G		8	Deletion
Thuniopsis cleistogamaL04	Thunia albaL01, Thunia albaL02	30946	30948	3			-AAT		8	Deletion
Thuniopsis cleistogamaL04	MN562087_2	30949	30949	1			T -> C		8	SNP (transition)
Thuniopsis cleistogamaL04	Thunia albaL01, Thunia albaL02	30949	30949	1			-T		8	Deletion
Thuniopsis cleistogamaL04	Thunia albaL01, Thunia albaL02	30950	30950	1			-C		8	Deletion
Thuniopsis cleistogamaL04	MN562087_2, MT193723, MW699846, NC_036342, Thunia albaL01, Thunia albaL02	30951	30962	12			-CTACATTAATTC		8	Deletion
Thuniopsis cleistogamaL04	MN562087_2, Thunia albaL01, Thunia albaL02	30963	30966	4			-TTTC		8	Deletion
Thuniopsis cleistogamaL04	MT193723, MW699846, NC_036342	30967	30967	1			A -> G		8	SNP (transition)
Thuniopsis cleistogamaL04	MN562087_2, Thunia albaL01, Thunia albaL02	30967	30967	1			-A		8	Deletion
Thuniopsis cleistogamaL04	MN562087_2, Thunia albaL01, Thunia albaL02	30968	30971	4			-ATGG		8	Deletion
Thuniopsis cleistogamaL04	MW699846, NC_036342	30972	30972	1			G -> T		8	SNP (transversion)
Thuniopsis cleistogamaL04	MN562087_2, Thunia albaL01, Thunia albaL02	30972	30972	1			(G)3 -> (G)2		8	Deletion (tandem repeat)
Thuniopsis cleistogamaL04	MN562087_2, Thunia albaL01, Thunia albaL02	30973	30981	9			-CCCCCGGAT		8	Deletion
Thuniopsis cleistogamaL04	MT193723	30982	30982	1			C -> G		8	SNP (transversion)
Thuniopsis cleistogamaL04	MN562087_2, Thunia albaL01, Thunia albaL02	30982	30982	1			-C		8	Deletion
Thuniopsis cleistogamaL04	MN562087_2, Thunia albaL01, Thunia albaL02	30983	31002	20			-CATATTCATAAGCATAATAA		8	Deletion
Thuniopsis cleistogamaL04	MT193723	31003	31003	1			G -> A		8	SNP (transition)
Thuniopsis cleistogamaL04	MN562087_2, Thunia albaL01, Thunia albaL02	31003	31003	1			-G		8	Deletion
Thuniopsis cleistogamaL04	MN562087_2, Thunia albaL01, Thunia albaL02	31004	31009	6			-AGATAT		8	Deletion
Thuniopsis cleistogamaL04	Thunia albaL01, Thunia albaL02	31010	31013	4			-AAAA		8	Deletion
Thuniopsis cleistogamaL04	MN562087_2	31014	31014	1			A -> G		8	SNP (transition)
Thuniopsis cleistogamaL04	Thunia albaL01, Thunia albaL02	31014	31014	1			(A)6 -> (A)5		8	Deletion (tandem repeat)
Thuniopsis cleistogamaL04	Thunia albaL01, Thunia albaL02	31015	31015	1			(A)6 -> (A)5		8	Deletion (tandem repeat)
Thuniopsis cleistogamaL04	MN562087_2	31016	31016	1			G -> A		8	SNP (transition)
Thuniopsis cleistogamaL04	MW699846, NC_036342	31016	31016	1			G -> T		8	SNP (transversion)
Thuniopsis cleistogamaL04	Thunia albaL01, Thunia albaL02	31016	31016	1			-G		8	Deletion
Thuniopsis cleistogamaL04	MN562087_2	31017	31017	1			A -> T		8	SNP (transversion)
Thuniopsis cleistogamaL04	Thunia albaL01, Thunia albaL02	31017	31017	1			-A		8	Deletion
Thuniopsis cleistogamaL04	MN562087_2	31018	31018	1			A -> T		8	SNP (transversion)
Thuniopsis cleistogamaL04	Thunia albaL01, Thunia albaL02	31018	31018	1			-A		8	Deletion
Thuniopsis cleistogamaL04	Thunia albaL01, Thunia albaL02	31019	31019	1			-G		8	Deletion
Thuniopsis cleistogamaL04	MN562087_2	31020	31020	1			G -> C		8	SNP (transversion)
Thuniopsis cleistogamaL04	Thunia albaL01, Thunia albaL02	31020	31020	1			-G		8	Deletion
Thuniopsis cleistogamaL04	Thunia albaL01, Thunia albaL02	31021	31022	2			-AA		8	Deletion
Thuniopsis cleistogamaL04	MN562087_2	31023	31023	1			T -> G		8	SNP (transversion)
Thuniopsis cleistogamaL04	Thunia albaL01, Thunia albaL02	31023	31023	1			-T		8	Deletion
Thuniopsis cleistogamaL04	MN562087_2	31024	31024	1			T -> C		8	SNP (transition)
Thuniopsis cleistogamaL04	Thunia albaL01, Thunia albaL02	31024	31024	1			-T		8	Deletion
Thuniopsis cleistogamaL04	Thunia albaL01, Thunia albaL02	31025	31025	1			-C		8	Deletion
Thuniopsis cleistogamaL04	MN562087_2	31026	31026	1			A -> C		8	SNP (transversion)
Thuniopsis cleistogamaL04	Thunia albaL01, Thunia albaL02	31026	31026	1			-A		8	Deletion
Thuniopsis cleistogamaL04	Thunia albaL01, Thunia albaL02	31027	31027	1			-A		8	Deletion
Thuniopsis cleistogamaL04	MN562087_2	31028	31028	1			G -> A		8	SNP (transition)
Thuniopsis cleistogamaL04	Thunia albaL01, Thunia albaL02	31028	31028	1			-G		8	Deletion
Thuniopsis cleistogamaL04	Thunia albaL01, Thunia albaL02	31029	31029	1			-C		8	Deletion
Thuniopsis cleistogamaL04	MN562087_2	31030	31030	1			A -> T		8	SNP (transversion)
Thuniopsis cleistogamaL04	Thunia albaL01, Thunia albaL02	31030	31030	1			-A		8	Deletion
Thuniopsis cleistogamaL04	Thunia albaL01, Thunia albaL02	31031	31031	1			-G		8	Deletion
Thuniopsis cleistogamaL04	MN562087_2	31032	31032	1			T -> C		8	SNP (transition)
Thuniopsis cleistogamaL04	Thunia albaL01, Thunia albaL02	31032	31032	1			-T		8	Deletion
Thuniopsis cleistogamaL04	Thunia albaL01, Thunia albaL02	31033	31033	1			-T		8	Deletion
Thuniopsis cleistogamaL04	MN562087_2	31034	31034	1			G -> T		8	SNP (transversion)
Thuniopsis cleistogamaL04	Thunia albaL01, Thunia albaL02	31034	31034	1			(G)3 -> (G)2		8	Deletion (tandem repeat)
Thuniopsis cleistogamaL04	Thunia albaL01, Thunia albaL02	31035	31035	1			(G)3 -> (G)2		8	Deletion (tandem repeat)
Thuniopsis cleistogamaL04	MN562087_2	31036	31036	1			G -> A		8	SNP (transition)
Thuniopsis cleistogamaL04	Thunia albaL01, Thunia albaL02	31036	31036	1			(G)3 -> (G)2		8	Deletion (tandem repeat)
Thuniopsis cleistogamaL04	MN562087_2	31037	31037	1			C -> A		8	SNP (transversion)
Thuniopsis cleistogamaL04	Thunia albaL01, Thunia albaL02	31037	31037	1			-C		8	Deletion
Thuniopsis cleistogamaL04	Thunia albaL01, Thunia albaL02	31038	31039	2			-TT		8	Deletion
Thuniopsis cleistogamaL04	MN562087_2	31040	31040	1			G -> C		8	SNP (transversion)
Thuniopsis cleistogamaL04	Thunia albaL01, Thunia albaL02	31040	31040	1			-G		8	Deletion
[truncated: 5,244 more rows]
